# Supplementary material for: Phospholipid composition strongly affects the assembly of β barrel proteins into purified bacterial outer membranes
Source: Nat Commun. 2026 Jan 21;17:1915. doi: 10.1038/s41467-026-68743-3 (PMC12923597; doi:10.1038/s41467-026-68743-3)
Supplement: Supplementary file 3 — Supplementary Data 1 [file 41467_2026_68743_MOESM3_ESM.xlsx]

## Sheet: Sheet1
	Supplementary data 1. Oligonucleotides used in this study.
	DNA	Sequence	Notes
	TDN_kan_FP	GGA ACT TCG GAA TAG GAA CTT CAA GAT CCC CTT	F, sequencing primer for kan
	TDN_kan_RP	AGA GAC AGG ATG AGG ATC GTT TCG CAT GAT	R, sequencing primer for kan
	TDN_pldA_FP	CGG ACT CTG CAG GGC TGG TTG TTG C	F, sequencing primer for pldA
	TDN_pldA_RP	TCA AAA CAA ATC GTT TAG CAT AAC CCC CAC	R, sequencing primer for pldA
	TDN_mlaA_FP	ATG AAG CTT CGC CTG TCG GCG CTT GC	F, sequencing primer for mlaA
	TDN_mlaA_RP	CAT CCT GAA TCG CTT GTG CGT TCG G	R, sequencing primer for mlaA
