# Supplementary material for: Phospholipid composition strongly affects the assembly of β barrel proteins into purified bacterial outer membranes
Source: Nat Commun. 2026 Jan 21;17:1915. doi: 10.1038/s41467-026-68743-3 (PMC12923597; doi:10.1038/s41467-026-68743-3)
Supplement: Supplementary file 4 — Supplementary Data 2 [file 41467_2026_68743_MOESM4_ESM.xlsx]

## Sheet: Sheet1
Supplementary Data 2. Filtered and normalized lipidomics data from all samples described in this study. Lipids were measured using conserved fragmentation patterns as described in Methods and peaks were integrated with visual inspection. Raw data was filtered separately for OM and WC samples to exclude any lipid with an average intensity below 30,000 counts or a Quality Control coefficient of var…
Sample Name	Group	Group alt ordering	Class	Class abbrev	Acyl_1	Acyl_2	5313	5314	5315	5316	5321	5322	5323	5324	5329	5330	5331	5332	5337	5338	5339	5340	5345	5346	5347	5348	5308	5309	5310	5311	5317	5318	5319	5320	5325	5326	5327	5328	5333	5334	5335	5336	5341	5342	5343	5344
Group	Group	Group alt ordering	Class	Class abbrev	Acyl_1	Acyl_2	WT_OM	WT_OM	WT_OM	WT_OM	TN103_OM	TN103_OM	TN103_OM	TN103_OM	TN102_OM	TN102_OM	TN102_OM	TN102_OM	TN101_OM	TN101_OM	TN101_OM	TN101_OM	NR698_OM	NR698_OM	NR698_OM	NR698_OM	WT_WC	WT_WC	WT_WC	WT_WC	TN103_WC	TN103_WC	TN103_WC	TN103_WC	TN102_WC	TN102_WC	TN102_WC	TN102_WC	TN101_WC	TN101_WC	TN101_WC	TN101_WC	NR698_WC	NR698_WC	NR698_WC	NR698_WC
matrix	Group	Group alt ordering	Class	Class abbrev	Acyl_1	Acyl_2	OM	OM	OM	OM	OM	OM	OM	OM	OM	OM	OM	OM	OM	OM	OM	OM	OM	OM	OM	OM	WC	WC	WC	WC	WC	WC	WC	WC	WC	WC	WC	WC	WC	WC	WC	WC	WC	WC	WC	WC
Mutant	Group	Group alt ordering	Class	Class abbrev	Acyl_1	Acyl_2	WT	WT	WT	WT	TN103	TN103	TN103	TN103	TN102	TN102	TN102	TN102	TN101	TN101	TN101	TN101	NR698	NR698	NR698	NR698	WT	WT	WT	WT	TN103	TN103	TN103	TN103	TN102	TN102	TN102	TN102	TN101	TN101	TN101	TN101	NR698	NR698	NR698	NR698
FA15:0	N_FFA	Z_FFA	Fatty acid	FFA	C15:0	N/A	227550	157511	90438.2	101072	125754	84363.7	84853	62820.9	193112	66973.8	58750.5	55863	194363	117457	71451.4	115960	269370	221986	112826	78114.8	82355	70040.6	106447	82553.9	48345.6	62305.3	115148	57475.8	77449	78290.1	81600.6	98018.3	74483.8	110586	86508.7	73422	97706.3	79699.5	74462.2	99178.9
FA16:1	N_FFA	Z_FFA	Fatty acid	FFA	C16:1	N/A	25655.9	15076.6	22194	18506.6	10719.2	15505.1	12977.3	4399.3	23156.8	13889.6	5488.8	9170.77	49499.5	9190.32	8021.54	8986.13	42169.5	29730.5	8217.37	9745.11	18195.2	11409.4	16668.8	13226	6156.2	11485	10129	6183.46	24403.5	11067.2	8121.69	27810.5	20649	9995.09	18859	15397	20452	7984.02	11811.1	10563.1
FA18:1	N_FFA	Z_FFA	Fatty acid	FFA	C18:1	N/A	39390.5	29529.2	20399.1	16197.3	26753.8	13844.9	16093.3	10983.6	33179.9	13583.9	8502.35	9379.48	35470.5	19364.1	9914.89	13720.2	49622.9	35201.4	20630	14264	35377.2	19408	28066.8	21005.5	17836.7	17018.2	19617.2	12456.3	32236.3	22045.1	23300.6	22701	22612.7	24872.2	18685.7	16369.8	27200.3	23393	17474.3	22493.2
FA20:0	N_FFA	Z_FFA	Fatty acid	FFA	C20:0	N/A	616788	405288	280799	266154	522454	161643	205234	143711	501744	230581	130430	138590	401105	277593	128107	150366	716420	500519	277517	195442	338518	295049	396466	354718	187302	245751	317739	172244	318684	275958	358599	291913	317780	471928	253926	278136	349591	286583	221646	324233
LPE(16:1)	Lyso_PE	PE_Lyso	Lysophosphatidylethanolamine (sn1)	LPE_1	C16:1	N/A	4.42782e+08	2.47003e+08	2.78356e+08	2.43975e+08	1.85676e+06	4.65206e+06	2.19675e+06	5.37262e+06	3.66579e+06	6.9138e+06	5.0046e+06	5.66381e+06	1.06778e+08	1.53821e+08	1.50132e+08	1.17562e+08	9.55842e+07	9.09176e+07	4.75245e+07	5.52097e+07	1.07989e+08	9.23138e+07	1.02802e+08	6.36746e+07	1.00945e+06	631582	2.25372e+06	454180	1.51726e+06	934321	871577	656287	5.89725e+07	4.94011e+07	3.25172e+07	4.20387e+07	9.52192e+06	9.146e+06	9.11619e+06	8.30662e+06
LPE(cy17:0)	Lyso_PE	PE_Lyso	Lysophosphatidylethanolamine (sn1)	LPE_1	Ccy17	N/A	2.85943e+08	1.82294e+08	2.20496e+08	1.66772e+08	1.00699e+06	4.44458e+06	2.51619e+06	4.96306e+06	1.53391e+06	3.90812e+06	2.2849e+06	3.76074e+06	9.4892e+07	1.20237e+08	1.88193e+08	1.54634e+08	7.32268e+07	6.80426e+07	3.88476e+07	4.58397e+07	4.34332e+07	4.3698e+07	4.216e+07	2.85761e+07	340094	334963	1.58551e+06	158474	422363	239217	223883	198434	4.31712e+07	3.56692e+07	3.46255e+07	3.71041e+07	6.72154e+06	7.64424e+06	5.95684e+06	4.58053e+06
LPE(18:1)	Lyso_PE	PE_Lyso	Lysophosphatidylethanolamine (sn1)	LPE_1	C18:1	N/A	5.52875e+08	3.24104e+08	3.64448e+08	2.71044e+08	3.42973e+06	1.23548e+07	7.23223e+06	1.22852e+07	3.09438e+06	5.39378e+06	4.9275e+06	6.4883e+06	2.54132e+08	2.67168e+08	3.48711e+08	3.03238e+08	1.70108e+08	1.4129e+08	7.56255e+07	1.18402e+08	7.48013e+07	8.56561e+07	8.51657e+07	5.25721e+07	1.18775e+06	1.33534e+06	3.95447e+06	579655	1.2176e+06	634177	605517	419762	1.41185e+08	1.27963e+08	1.04362e+08	9.00833e+07	2.13609e+07	2.42169e+07	1.96765e+07	1.46319e+07
LPE(cy19:0)	Lyso_PE	PE_Lyso	Lysophosphatidylethanolamine (sn1)	LPE_1	Ccy19	N/A	3.49684e+07	1.79988e+07	2.11209e+07	1.54197e+07	233931	629769	296131	548324	109784	231644	197877	235502	1.5303e+07	1.64441e+07	2.82914e+07	2.60273e+07	7.30321e+06	8.06666e+06	4.3603e+06	6.78039e+06	2.81521e+06	2.28466e+06	2.50267e+06	1.73477e+06	63621.6	59500	218307	23082.7	39702.2	23445.5	18602.3	14069.5	4.27533e+06	5.23702e+06	4.03299e+06	5.14598e+06	650188	782799	622434	599532
LPE(19:0)	Lyso_PE	PE_Lyso	Lysophosphatidylethanolamine (sn1)	LPE_1	C19:0	N/A	3.43334e+06	2.01846e+06	2.24215e+06	1.80354e+06	18453.9	47849.1	31106.8	54166.5	6998.47	18341.7	20040.5	22468.2	1.64154e+06	1.82337e+06	2.36752e+06	2.22652e+06	724778	730846	380275	698793	287753	293629	271964	188732	6686.5	5382.05	14386.6	5179.17	8345.84	5569.28	2616.13	1947.42	449182	495445	520851	509930	78788.5	91513.7	89544.1	82816.2
LPE(20:0)	Lyso_PE	PE_Lyso	Lysophosphatidylethanolamine (sn1)	LPE_1	C20:0	N/A	204597	123810	135839	105568	3701.07	5765.89	5358.29	6882.7	3081.36	4246.02	4071.34	4165.82	135971	139557	162561	181686	87146.4	84763.7	35538.7	67765.7	21280.7	23247	26351.4	17822.7	7098.04	3421.83	2990.76	2511.72	13640.9	7482.78	4265.86	2890.04	32838.8	33566.8	41582.3	35514.2	24591.4	18877	23296.6	17008.7
LPG(16:0)	Lyso_PG	PG_Lyso	Lysophosphatidylglycerol (sn1)	LPG_1	C16:0	N/A	763895	768664	1.32627e+06	561074	8941.5	9659.83	10062.4	16742.6	10384.5	14958.6	13963.6	17467.7	360070	561298	1.98652e+06	375025	156313	192038	96752.2	173443	584896	622515	660528	546101	38964.3	30349.7	42410	15051	45468.4	71012.7	28861.3	18003.7	873056	680567	650833	1.32348e+06	125367	90885.9	116367	78556.5
LPG(16:1)	Lyso_PG	PG_Lyso	Lysophosphatidylglycerol (sn1)	LPG_1	C16:1	N/A	1.99611e+06	1.5382e+06	1.98273e+06	1.06318e+06	24334.9	16831.5	14263	26510.7	22625.5	49056.2	34873	44006.9	497451	699841	1.40801e+06	611348	168774	277056	182682	299232	1.10623e+06	902830	739813	631347	71787.1	46890.4	36576.9	31309.1	128149	57663	38237.7	31573.8	416132	439025	277961	565440	139253	77544.6	94641.8	64096
LPG(cy17:0)	Lyso_PG	PG_Lyso	Lysophosphatidylglycerol (sn1)	LPG_1	Ccy17	N/A	613913	349129	469596	370742	3887.35	7085.62	6484.63	10321.7	5606.08	6509.79	7388.87	8739.35	188440	251778	590754	303572	125871	129567	72872.8	125036	34144.4	27509	39767	47398.2	2540.45	2488.2	3798.69	2535.52	2558.78	2010.45	2254.71	2096.05	26854.2	41227.9	45344.9	81173.2	7396.28	5543.33	9426.05	5975.76
LPG(17:0)	Lyso_PG	PG_Lyso	Lysophosphatidylglycerol (sn1)	LPG_1	C17:0	N/A	214374	191726	424864	164421	4496.48	3300.28	3315.56	4444.86	4624.32	3659.46	3663.4	4649.2	91957.3	165095	456428	120745	24691.6	37143.2	18949.3	27187.4	136579	84593.2	82437.1	77080.9	10631.6	9382.66	6435.61	4938.88	9786.27	8019.56	4368.07	4019.11	113289	82898.9	128147	217677	22543	12736.6	16052.9	10959
PE(12:0_12:0)	PE	PE	Phosphatidylethanolamine	PE	C12:0	C12:0	331095	276346	240293	225500	127785	123968	148984	162459	534367	399941	299191	353323	107974	108181	111164	137699	393279	376998	268993	332481	194265	195295	159328	143285	130445	101516	127544	106607	534433	460847	378551	338307	81235	78340.5	85449.5	65240.4	277015	217375	166447	192481
PE(12:0_14:0)	PE	PE	Phosphatidylethanolamine	PE	C12:0	C14:0	3.03395e+06	2.42745e+06	2.11768e+06	2.03777e+06	982845	969748	991716	1.14966e+06	3.82474e+06	2.89239e+06	2.29845e+06	2.87975e+06	1.9756e+06	1.97685e+06	1.45339e+06	1.62481e+06	3.28761e+06	3.55304e+06	2.87195e+06	3.19197e+06	1.86373e+06	1.65083e+06	1.56143e+06	1.28676e+06	961113	810988	915963	797269	3.68303e+06	2.76611e+06	2.68599e+06	2.30555e+06	1.30855e+06	1.36479e+06	908783	868381	2.65135e+06	2.1764e+06	1.71059e+06	2.05719e+06
PE(12:0_15:0)	PE	PE	Phosphatidylethanolamine	PE	C12:0	C15:0	1.21943e+06	1.02488e+06	927053	982884	349383	324287	424866	406068	1.49529e+06	1.455e+06	1.36038e+06	1.55505e+06	792534	726473	790869	904650	691566	723733	698458	702885	726199	665606	656901	541436	290980	249359	317856	248818	1.2592e+06	1.0775e+06	1.20226e+06	998063	424999	443883	435181	444583	471745	412619	357673	384140
PE(12:0_16:0)	PE	PE	Phosphatidylethanolamine	PE	C12:0	C16:0	1.68959e+07	1.67031e+07	1.512e+07	1.42128e+07	5.00808e+06	4.55953e+06	5.88727e+06	6.03268e+06	2.16723e+07	1.87445e+07	1.60391e+07	1.76536e+07	6.97101e+06	7.5484e+06	6.57755e+06	8.43822e+06	1.69351e+07	1.66404e+07	1.6414e+07	1.67037e+07	1.08868e+07	9.37802e+06	9.43512e+06	7.99812e+06	4.6803e+06	3.97051e+06	4.95513e+06	3.87337e+06	1.56067e+07	1.38584e+07	1.44769e+07	1.33679e+07	4.3532e+06	5.10206e+06	3.84545e+06	4.28443e+06	1.16267e+07	9.57261e+06	8.47666e+06	8.449e+06
PE(12:0_16:1)	PE	PE	Phosphatidylethanolamine	PE	C12:0	C16:1	2.36218e+07	1.84773e+07	1.5204e+07	1.53853e+07	1.40294e+07	1.24532e+07	1.44162e+07	1.49818e+07	2.20889e+07	1.56452e+07	1.30585e+07	1.40734e+07	2.57481e+07	2.53303e+07	1.86439e+07	2.18657e+07	5.45562e+07	5.34846e+07	4.55219e+07	5.17506e+07	1.47244e+07	1.3196e+07	1.16359e+07	9.89384e+06	1.73028e+07	1.38039e+07	1.36402e+07	1.31352e+07	1.98364e+07	1.67225e+07	1.52681e+07	1.43803e+07	2.29983e+07	2.60053e+07	1.83492e+07	1.68495e+07	5.62385e+07	4.41676e+07	3.6667e+07	3.86269e+07
PE(12:0_cy17:0)	PE	PE	Phosphatidylethanolamine	PE	C12:0	Ccy17:0	5.3062e+06	3.82046e+06	3.5239e+06	3.40359e+06	2.41308e+06	2.49471e+06	2.30617e+06	2.68851e+06	2.34412e+06	1.69444e+06	1.44627e+06	1.71524e+06	9.17893e+06	7.71295e+06	9.50039e+06	1.00889e+07	1.6784e+07	1.72675e+07	1.53022e+07	1.62657e+07	1.85444e+06	1.88707e+06	1.78102e+06	1.58539e+06	2.91416e+06	2.67718e+06	2.31654e+06	2.06814e+06	1.79603e+06	1.71069e+06	1.42789e+06	1.58159e+06	6.31251e+06	6.74296e+06	6.58351e+06	6.37362e+06	1.48643e+07	1.29188e+07	1.1005e+07	1.10892e+07
PE(12:0_17:0)	PE	PE	Phosphatidylethanolamine	PE	C12:0	C17:0	624411	496475	488129	457019	363678	351880	408035	387398	496457	468088	405902	463361	784421	683946	674219	742108	993656	983351	892435	928189	283376	269515	256588	215437	356279	314214	370276	280792	420086	396982	334697	335333	516809	567544	408103	433606	853376	722213	587830	561509
PE(12:0_18:0)	PE	PE	Phosphatidylethanolamine	PE	C12:0	C18:0	399151	397614	348333	338710	367809	351644	378297	393346	401657	327691	281841	303946	746783	685855	624211	629508	989212	925116	943970	929431	197741	200560	176089	162982	347339	326681	402115	300211	277816	279777	245090	240040	446714	523182	370667	381360	698302	616294	549889	497482
PE(12:0_18:1)	PE	PE	Phosphatidylethanolamine	PE	C12:0	C18:1	1.27457e+07	1.10826e+07	9.32007e+06	9.31756e+06	1.13773e+07	1.0521e+07	1.1417e+07	1.19362e+07	1.00051e+07	7.49609e+06	6.44425e+06	6.94074e+06	2.71751e+07	2.3699e+07	2.08939e+07	2.18665e+07	3.22063e+07	3.1068e+07	2.96707e+07	2.87572e+07	5.6147e+06	5.46641e+06	5.06086e+06	4.66349e+06	1.19516e+07	9.86632e+06	1.28763e+07	9.1922e+06	7.64925e+06	7.01055e+06	6.13785e+06	6.1076e+06	1.47776e+07	1.79989e+07	1.33571e+07	1.2331e+07	2.42527e+07	2.09807e+07	1.89869e+07	1.86944e+07
PE(14:0_14:0)	PE	PE	Phosphatidylethanolamine	PE	C14:0	C14:0	3.32904e+07	3.47666e+07	3.12125e+07	3.13088e+07	6.16142e+06	6.45946e+06	8.06221e+06	7.07125e+06	4.3806e+07	4.36326e+07	3.24759e+07	3.18023e+07	9.49657e+06	9.22651e+06	6.31637e+06	7.14576e+06	1.0752e+07	1.12688e+07	1.10446e+07	1.12859e+07	2.10657e+07	1.92837e+07	1.7822e+07	1.56878e+07	5.44794e+06	4.94167e+06	6.39852e+06	4.4245e+06	3.05758e+07	2.76723e+07	2.44744e+07	2.24943e+07	5.23345e+06	6.33673e+06	3.36387e+06	3.49315e+06	7.95184e+06	6.2692e+06	6.56258e+06	5.60446e+06
PE(14:0_15:0)	PE	PE	Phosphatidylethanolamine	PE	C14:0	C15:0	2.71815e+07	2.83988e+07	2.50184e+07	2.53258e+07	3.126e+06	3.19727e+06	4.32614e+06	3.64891e+06	2.56775e+07	2.77255e+07	2.45156e+07	2.3005e+07	8.64396e+06	8.66072e+06	5.98805e+06	6.98979e+06	5.0322e+06	5.00473e+06	5.52444e+06	4.67527e+06	1.34142e+07	1.46028e+07	1.30159e+07	1.21776e+07	2.33162e+06	2.16631e+06	3.15494e+06	1.90736e+06	1.56402e+07	1.52672e+07	1.60726e+07	1.45618e+07	4.1605e+06	5.27935e+06	3.25669e+06	3.4744e+06	2.59398e+06	2.43748e+06	2.36541e+06	2.10572e+06
PE(14:0_16:0)	PE	PE	Phosphatidylethanolamine	PE	C14:0	C16:0	1.93585e+08	2.02333e+08	2.07303e+08	1.89774e+08	4.11006e+07	4.39989e+07	5.2621e+07	4.76433e+07	2.02717e+08	2.16486e+08	1.63605e+08	1.69231e+08	1.09847e+08	1.09225e+08	7.17033e+07	8.68465e+07	1.0592e+08	1.032e+08	1.06092e+08	9.72666e+07	9.70046e+07	9.94473e+07	9.59829e+07	8.50652e+07	3.01781e+07	2.99333e+07	3.98949e+07	2.60793e+07	1.13797e+08	1.15825e+08	1.07827e+08	1.0647e+08	4.95127e+07	6.7403e+07	3.78929e+07	3.99253e+07	5.68514e+07	4.9467e+07	4.92469e+07	4.41888e+07
PE(14:0_16:1)	PE	PE	Phosphatidylethanolamine	PE	C14:0	C16:1	2.49081e+08	2.09487e+08	1.62219e+08	1.78681e+08	1.02297e+08	8.51218e+07	1.02655e+08	1.01535e+08	4.16929e+08	3.24674e+08	2.42031e+08	2.40796e+08	9.97704e+07	9.00474e+07	5.79211e+07	7.00337e+07	1.80065e+08	1.77793e+08	1.53632e+08	1.59009e+08	2.18444e+08	2.0531e+08	1.80134e+08	1.64865e+08	1.02872e+08	9.42608e+07	1.06253e+08	8.59437e+07	2.90878e+08	2.66828e+08	2.44366e+08	2.40032e+08	8.48235e+07	1.03706e+08	6.87867e+07	6.0575e+07	1.69327e+08	1.45336e+08	1.35509e+08	1.26092e+08
PE(14:0_cy17:0)	PE	PE	Phosphatidylethanolamine	PE	C14:0	Ccy17:0	4.59472e+07	3.73688e+07	3.39483e+07	3.48874e+07	2.29097e+07	2.41757e+07	2.20993e+07	2.35281e+07	5.77509e+07	5.02938e+07	3.81535e+07	4.3659e+07	3.03433e+07	2.40997e+07	2.20084e+07	2.65497e+07	4.47144e+07	4.36375e+07	4.37621e+07	4.17248e+07	3.24085e+07	2.89834e+07	2.90103e+07	2.5924e+07	2.25548e+07	2.44203e+07	2.24311e+07	1.85481e+07	3.54402e+07	3.39215e+07	3.43383e+07	3.75406e+07	2.13124e+07	2.52772e+07	2.38928e+07	2.12338e+07	3.64328e+07	3.40604e+07	3.35524e+07	3.07645e+07
PE(14:0_17:0)	PE	PE	Phosphatidylethanolamine	PE	C14:0	C17:0	6.44955e+06	6.16539e+06	6.4527e+06	6.11477e+06	2.22646e+06	2.13912e+06	2.62886e+06	2.45624e+06	6.10238e+06	5.61607e+06	4.70791e+06	4.86912e+06	4.93327e+06	4.77793e+06	3.34789e+06	3.75335e+06	3.69454e+06	3.61942e+06	3.81938e+06	3.47322e+06	3.59768e+06	3.59544e+06	3.33542e+06	2.94284e+06	1.90688e+06	1.84614e+06	2.24049e+06	1.57504e+06	4.24225e+06	3.90363e+06	3.82071e+06	3.5072e+06	2.54535e+06	2.98579e+06	1.94744e+06	1.84571e+06	2.53112e+06	2.5205e+06	2.30164e+06	1.99517e+06
PE(14:0_18:0)	PE	PE	Phosphatidylethanolamine	PE	C14:0	C18:0	2.9984e+06	2.99333e+06	3.02582e+06	2.83117e+06	1.90488e+06	1.91278e+06	2.09769e+06	2.14141e+06	3.49959e+06	3.32159e+06	2.63887e+06	2.75765e+06	2.95961e+06	2.7961e+06	2.10134e+06	2.26632e+06	2.87458e+06	2.74087e+06	3.13557e+06	2.89985e+06	1.66489e+06	1.63954e+06	1.5327e+06	1.44092e+06	1.63904e+06	1.51534e+06	1.94977e+06	1.36224e+06	2.00479e+06	2.00243e+06	1.95887e+06	1.81907e+06	1.5112e+06	1.96794e+06	1.4206e+06	1.29061e+06	1.78354e+06	1.73508e+06	1.62111e+06	1.54856e+06
PE(14:0_18:1)	PE	PE	Phosphatidylethanolamine	PE	C14:0	C18:1	9.97941e+07	9.8658e+07	9.01067e+07	8.50974e+07	6.81144e+07	6.3788e+07	7.29474e+07	7.56627e+07	1.17869e+08	1.02006e+08	8.35297e+07	8.4036e+07	9.39703e+07	8.79013e+07	6.59151e+07	7.49179e+07	9.31016e+07	8.47047e+07	9.83091e+07	9.13996e+07	5.66923e+07	5.44701e+07	5.03938e+07	4.72705e+07	5.90473e+07	5.30452e+07	6.94875e+07	4.93035e+07	6.86012e+07	6.65844e+07	6.04585e+07	5.82935e+07	5.21412e+07	6.66963e+07	4.75015e+07	4.48438e+07	5.97401e+07	5.98899e+07	5.53549e+07	5.47113e+07
PE(15:0_15:0)	PE	PE	Phosphatidylethanolamine	PE	C15:0	C15:0	4.06548e+07	4.65267e+07	3.98083e+07	4.15813e+07	1.07528e+07	9.19056e+06	1.57181e+07	1.16079e+07	5.23076e+07	4.9323e+07	4.82662e+07	4.42445e+07	1.98975e+07	1.95075e+07	8.29849e+06	9.97797e+06	7.07622e+06	7.9746e+06	7.99805e+06	6.17587e+06	1.85057e+07	1.99134e+07	1.88217e+07	1.73833e+07	7.33952e+06	5.68255e+06	1.11321e+07	6.76478e+06	2.75134e+07	3.01022e+07	3.27235e+07	2.9164e+07	8.24258e+06	1.04974e+07	4.19315e+06	4.63962e+06	3.16802e+06	3.44119e+06	3.1596e+06	2.73722e+06
PE(15:0_16:0)	PE	PE	Phosphatidylethanolamine	PE	C15:0	C16:0	1.71567e+08	1.9175e+08	1.82886e+08	1.92611e+08	4.141e+07	4.11359e+07	5.82977e+07	4.87609e+07	1.48681e+08	1.5044e+08	1.27196e+08	1.38532e+08	1.35816e+08	1.2674e+08	7.68924e+07	8.82836e+07	5.59873e+07	6.04469e+07	6.51169e+07	5.29203e+07	6.99448e+07	7.55122e+07	7.67786e+07	6.91396e+07	2.89605e+07	2.40159e+07	4.14965e+07	2.94302e+07	7.76738e+07	8.12194e+07	8.15586e+07	7.80157e+07	4.94812e+07	6.68782e+07	3.27557e+07	4.01226e+07	2.55788e+07	2.95373e+07	2.47713e+07	2.34076e+07
PE(15:0_16:1)	PE	PE	Phosphatidylethanolamine	PE	C15:0	C16:1	1.79526e+08	1.7582e+08	1.31974e+08	1.45818e+08	7.59255e+07	6.59877e+07	9.2829e+07	8.30642e+07	2.56413e+08	2.06425e+08	1.81218e+08	1.73886e+08	9.22334e+07	7.48182e+07	4.64128e+07	5.38164e+07	5.81772e+07	6.29981e+07	5.84009e+07	5.18058e+07	1.3553e+08	1.29888e+08	1.20863e+08	1.08348e+08	7.51422e+07	5.70488e+07	8.25779e+07	6.15677e+07	1.68676e+08	1.67267e+08	1.57634e+08	1.41639e+08	6.34068e+07	8.12684e+07	4.74667e+07	4.58232e+07	4.19292e+07	4.59006e+07	3.86882e+07	3.80655e+07
PE(15:0_cy17:0)	PE	PE	Phosphatidylethanolamine	PE	C15:0	Ccy17:0	3.82632e+07	3.76838e+07	3.26041e+07	3.44503e+07	2.59324e+07	2.76019e+07	3.09621e+07	3.10181e+07	4.74575e+07	4.48367e+07	3.98529e+07	4.44357e+07	2.80094e+07	2.20586e+07	1.99429e+07	2.28538e+07	1.35659e+07	1.47857e+07	1.6697e+07	1.37299e+07	2.39994e+07	2.40851e+07	2.36526e+07	2.17195e+07	2.59728e+07	2.55296e+07	3.01943e+07	2.10161e+07	2.74389e+07	3.11308e+07	3.03014e+07	2.92362e+07	1.60311e+07	2.02923e+07	1.75675e+07	1.84175e+07	9.07828e+06	9.94942e+06	9.4285e+06	8.53584e+06
PE(15:0_17:0)	PE	PE	Phosphatidylethanolamine	PE	C15:0	C17:0	1.17554e+07	1.39658e+07	1.36793e+07	1.38939e+07	9.3323e+06	8.04765e+06	1.37678e+07	1.12119e+07	1.49945e+07	1.74491e+07	1.54584e+07	1.65724e+07	1.41763e+07	1.2502e+07	6.90247e+06	7.23356e+06	5.37238e+06	6.38644e+06	7.04231e+06	5.76201e+06	6.78949e+06	7.14126e+06	7.2464e+06	7.78178e+06	6.51625e+06	5.35726e+06	9.60723e+06	6.38858e+06	9.03616e+06	1.02799e+07	9.83831e+06	9.38037e+06	5.92265e+06	7.19009e+06	3.98626e+06	4.5574e+06	2.94631e+06	3.32809e+06	3.39247e+06	3.15568e+06
PE(15:0_18:0)	PE	PE	Phosphatidylethanolamine	PE	C15:0	C18:0	4.60918e+06	5.50477e+06	5.00179e+06	4.97152e+06	4.49134e+06	4.54423e+06	5.32442e+06	5.43824e+06	5.02606e+06	5.46078e+06	5.03009e+06	5.29006e+06	5.18917e+06	4.33832e+06	3.5757e+06	3.90101e+06	2.09054e+06	2.36124e+06	2.83975e+06	2.35667e+06	2.27968e+06	2.27774e+06	2.44256e+06	2.60835e+06	3.44508e+06	3.15409e+06	4.72002e+06	3.21057e+06	2.60602e+06	3.11863e+06	3.27275e+06	2.93026e+06	2.1517e+06	2.99477e+06	2.43982e+06	2.64227e+06	1.26572e+06	1.34249e+06	1.30855e+06	1.3767e+06
PE(15:0_18:1)	PE	PE	Phosphatidylethanolamine	PE	C15:0	C18:1	7.05262e+07	7.77598e+07	7.55309e+07	6.83138e+07	7.07005e+07	7.16485e+07	8.6316e+07	7.9732e+07	6.59665e+07	6.58064e+07	6.22489e+07	6.05633e+07	7.75055e+07	6.4341e+07	5.36662e+07	5.83535e+07	2.85398e+07	3.01012e+07	3.70152e+07	3.09478e+07	3.64637e+07	3.39813e+07	3.11872e+07	3.11949e+07	5.69078e+07	5.07063e+07	7.34555e+07	4.80809e+07	3.76024e+07	3.64217e+07	3.78176e+07	3.43691e+07	3.34378e+07	4.55791e+07	3.39831e+07	3.57548e+07	1.74247e+07	1.70459e+07	1.55775e+07	1.56011e+07
PE(15:0_cy19:0)	PE	PE	Phosphatidylethanolamine	PE	C15:0	Ccy19:0	1.47815e+06	1.57359e+06	1.62175e+06	1.36165e+06	1.8783e+06	2.33803e+06	2.23654e+06	2.21191e+06	1.80773e+06	1.51782e+06	1.71061e+06	1.48427e+06	1.78609e+06	1.31579e+06	1.45969e+06	1.62581e+06	853471	795786	1.05397e+06	837358	896523	852590	793343	924439	1.1837e+06	1.55195e+06	1.92006e+06	1.31944e+06	1.09399e+06	1.06609e+06	1.16577e+06	1.06869e+06	881247	1.05049e+06	1.1187e+06	1.16801e+06	470516	500785	496108	494613
PE(15:0_19:0)	PE	PE	Phosphatidylethanolamine	PE	C15:0	C19:0	2.01451e+06	2.12911e+06	2.17361e+06	2.0597e+06	3.01458e+06	2.25906e+06	3.04788e+06	3.01856e+06	2.52025e+06	2.98141e+06	3.01803e+06	3.14483e+06	1.71274e+06	1.77382e+06	1.80509e+06	1.82026e+06	895346	1.12421e+06	1.2111e+06	1.27183e+06	1.53829e+06	1.51049e+06	1.70915e+06	2.08079e+06	1.46464e+06	1.67744e+06	2.70657e+06	2.27177e+06	1.66062e+06	1.93882e+06	2.23789e+06	2.32225e+06	1.33025e+06	1.44012e+06	1.63344e+06	1.88392e+06	759229	1.00793e+06	1.18523e+06	1.20291e+06
PE(15:0_20:0)	PE	PE	Phosphatidylethanolamine	PE	C15:0	C20:0	487022	407728	271618	250003	346673	312752	337332	361547	658482	392498	360782	309606	317688	227578	106092	184828	251552	268979	217344	187226	258861	289196	332319	393835	184065	251057	252066	288732	376733	353382	414360	487011	139824	213072	260370	253429	120708	176059	177802	119514
PE(16:0_16:0)	PE	PE	Phosphatidylethanolamine	PE	C16:0	C16:0	3.73947e+08	4.23318e+08	4.36946e+08	3.87715e+08	1.35075e+08	1.57529e+08	1.67858e+08	1.63619e+08	2.94422e+08	2.93443e+08	2.48756e+08	2.44721e+08	4.91917e+08	4.84243e+08	4.03886e+08	5.10165e+08	5.42474e+08	4.741e+08	5.63032e+08	5.22683e+08	1.8077e+08	1.90885e+08	1.70406e+08	1.86737e+08	1.0555e+08	1.01179e+08	1.33379e+08	1.01595e+08	1.64741e+08	1.69076e+08	1.72192e+08	1.66906e+08	2.04573e+08	2.7874e+08	1.81367e+08	1.9609e+08	2.63731e+08	2.51377e+08	2.31143e+08	2.43014e+08
PE(16:0_16:1)	PE	PE	Phosphatidylethanolamine	PE	C16:0	C16:1	2.97341e+09	2.76447e+09	2.34235e+09	2.2276e+09	1.3641e+09	1.32884e+09	1.47389e+09	1.4924e+09	3.22627e+09	2.34208e+09	1.8149e+09	1.80621e+09	2.37706e+09	2.11302e+09	1.42437e+09	1.77245e+09	2.83503e+09	2.81834e+09	2.61299e+09	2.36355e+09	1.8311e+09	1.83501e+09	1.8351e+09	1.78441e+09	1.29103e+09	1.24473e+09	1.34209e+09	1.26129e+09	2.03063e+09	1.98332e+09	1.89048e+09	1.94123e+09	1.58181e+09	1.9008e+09	1.41405e+09	1.30259e+09	2.01265e+09	1.91478e+09	1.66416e+09	1.81064e+09
PE(16:0_17:0)	PE	PE	Phosphatidylethanolamine	PE	C16:0	C17:0	5.50638e+07	6.17811e+07	6.23385e+07	5.87997e+07	4.52935e+07	4.31958e+07	4.89605e+07	4.81869e+07	5.82542e+07	6.90407e+07	6.24411e+07	6.82079e+07	7.01285e+07	6.81595e+07	6.02454e+07	7.06366e+07	5.65626e+07	6.53894e+07	7.44136e+07	6.85492e+07	3.75734e+07	4.30068e+07	4.42801e+07	4.83228e+07	3.12605e+07	3.17618e+07	3.99227e+07	3.68323e+07	3.97723e+07	4.26306e+07	4.51569e+07	4.86882e+07	3.91757e+07	4.49419e+07	4.20769e+07	4.81018e+07	4.39573e+07	5.11156e+07	4.90278e+07	5.21867e+07
PE(16:0_18:0)	PE	PE	Phosphatidylethanolamine	PE	C16:0	C18:0	3.36461e+07	4.27139e+07	4.48192e+07	4.06977e+07	4.30836e+07	5.63763e+07	4.83383e+07	4.96495e+07	3.46574e+07	3.3114e+07	3.04747e+07	3.24204e+07	6.66152e+07	6.71014e+07	6.31952e+07	6.87749e+07	5.29653e+07	5.23111e+07	6.71078e+07	5.69359e+07	1.81054e+07	1.98839e+07	1.78494e+07	1.78917e+07	3.40536e+07	3.76513e+07	4.20358e+07	3.38677e+07	2.03114e+07	1.93971e+07	2.11209e+07	2.02908e+07	3.00986e+07	4.1934e+07	3.1101e+07	3.39294e+07	2.96747e+07	3.07655e+07	2.70092e+07	2.63317e+07
PE(16:0_18:1)	PE	PE	Phosphatidylethanolamine	PE	C16:0	C18:1	1.18461e+09	1.44413e+09	1.36659e+09	1.25129e+09	1.1827e+09	1.47393e+09	1.39037e+09	1.42583e+09	1.14233e+09	1.00292e+09	8.98433e+08	9.38567e+08	1.99199e+09	1.88057e+09	1.55848e+09	1.80271e+09	1.63665e+09	1.54638e+09	1.76922e+09	1.60689e+09	5.75413e+08	6.16264e+08	5.67721e+08	5.49769e+08	1.0547e+09	1.09924e+09	1.20381e+09	1.03134e+09	6.10462e+08	6.08462e+08	6.67302e+08	6.43345e+08	9.52799e+08	1.24877e+09	9.95954e+08	1.03167e+09	9.16439e+08	9.48883e+08	8.47942e+08	8.31343e+08
PE(16:0_cy19:0)	PE	PE	Phosphatidylethanolamine	PE	C16:0	Ccy19:0	2.89504e+07	3.8037e+07	3.77525e+07	3.92402e+07	3.47684e+07	6.05357e+07	4.21137e+07	4.18945e+07	3.27249e+07	2.89069e+07	2.63512e+07	2.93021e+07	5.47066e+07	5.54624e+07	7.33055e+07	7.92022e+07	4.94041e+07	4.05251e+07	6.17489e+07	5.00754e+07	2.31997e+07	2.32682e+07	1.76777e+07	1.67934e+07	3.95454e+07	4.3111e+07	3.64906e+07	2.85666e+07	3.2846e+07	2.80871e+07	2.52806e+07	1.92381e+07	3.38529e+07	3.98993e+07	3.66779e+07	3.63036e+07	3.374e+07	3.27733e+07	2.66567e+07	2.38133e+07
PE(16:1_17:0)	PE	PE	Phosphatidylethanolamine	PE	C16:1	C17:0	2.2324e+08	2.54561e+08	2.19967e+08	2.2318e+08	3.16986e+08	2.56173e+08	3.71067e+08	3.3007e+08	3.06388e+08	2.79848e+08	2.35425e+08	2.44127e+08	3.05791e+08	2.60067e+08	1.3771e+08	1.585e+08	1.68184e+08	1.80925e+08	2.17445e+08	1.87246e+08	1.44371e+08	1.51888e+08	1.46211e+08	1.42261e+08	2.64911e+08	2.17287e+08	3.07972e+08	2.39296e+08	1.69269e+08	1.80821e+08	1.68576e+08	1.74319e+08	1.83991e+08	2.40409e+08	1.18128e+08	1.19028e+08	1.13671e+08	1.27431e+08	1.18158e+08	1.18774e+08
PE(16:1_18:0)	PE	PE	Phosphatidylethanolamine	PE	C16:1	C18:0	9.37676e+07	1.12605e+08	8.8026e+07	9.10258e+07	1.5583e+08	1.49685e+08	1.62278e+08	1.61791e+08	1.40534e+08	1.23828e+08	1.06466e+08	1.10358e+08	1.28124e+08	1.0666e+08	8.25647e+07	9.20742e+07	1.09657e+08	1.06774e+08	1.25933e+08	1.18575e+08	7.8436e+07	7.99746e+07	7.7745e+07	6.97537e+07	1.50112e+08	1.42719e+08	1.53339e+08	1.28352e+08	8.94628e+07	8.95128e+07	8.32903e+07	8.58212e+07	9.22002e+07	1.25988e+08	9.00752e+07	8.12671e+07	8.91848e+07	8.80639e+07	8.12246e+07	8.74869e+07
PE(16:1_18:1)	PE	PE	Phosphatidylethanolamine	PE	C16:1	C18:1	1.24763e+09	1.28267e+09	9.55414e+08	9.69642e+08	1.44913e+09	1.39446e+09	1.53023e+09	1.51759e+09	1.51819e+09	1.14299e+09	9.67217e+08	9.73535e+08	1.53092e+09	1.23741e+09	8.89362e+08	1.02393e+09	1.21284e+09	1.18142e+09	1.26429e+09	1.16624e+09	1.06053e+09	1.0205e+09	9.83255e+08	9.23394e+08	1.57513e+09	1.46177e+09	1.50013e+09	1.38267e+09	1.10243e+09	1.01908e+09	9.71045e+08	1.01682e+09	1.15282e+09	1.43495e+09	1.16101e+09	1.013e+09	1.07021e+09	9.74094e+08	9.6196e+08	1.02145e+09
PE(16:1_cy19:0)	PE	PE	Phosphatidylethanolamine	PE	C16:1	Ccy19:0	1.45775e+07	1.55293e+07	1.17726e+07	1.04368e+07	2.62388e+07	3.17626e+07	2.85695e+07	2.71547e+07	1.83316e+07	1.41811e+07	1.25172e+07	1.36145e+07	2.39513e+07	1.61719e+07	1.42798e+07	1.73096e+07	2.08702e+07	2.01228e+07	2.12992e+07	1.76933e+07	1.45948e+07	1.41051e+07	1.18882e+07	1.14206e+07	2.96988e+07	3.31913e+07	2.65238e+07	2.53913e+07	1.59809e+07	1.37691e+07	1.2633e+07	1.41442e+07	1.91718e+07	2.11368e+07	2.11496e+07	1.76581e+07	1.79474e+07	1.66871e+07	1.51392e+07	1.65379e+07
PE(16:1_19:0)	PE	PE	Phosphatidylethanolamine	PE	C16:1	C19:0	1.21972e+07	1.28116e+07	1.05696e+07	1.06879e+07	2.07222e+07	1.77891e+07	2.06893e+07	2.08716e+07	1.53246e+07	1.55707e+07	1.41973e+07	1.61463e+07	1.36404e+07	1.18171e+07	1.02823e+07	1.14681e+07	1.32797e+07	1.20329e+07	1.40912e+07	1.31035e+07	1.37091e+07	1.39503e+07	1.20375e+07	1.12061e+07	2.08199e+07	1.93894e+07	1.99496e+07	2.00711e+07	1.5214e+07	1.37278e+07	1.35501e+07	1.30561e+07	1.46458e+07	1.62057e+07	1.36458e+07	1.23627e+07	1.52367e+07	1.32664e+07	1.33902e+07	1.42627e+07
PE(16:1_20:0)	PE	PE	Phosphatidylethanolamine	PE	C16:1	C20:0	2.43351e+06	1.73615e+06	1.06165e+06	1.06428e+06	2.2243e+06	1.77764e+06	1.81365e+06	2.0506e+06	3.2772e+06	1.89087e+06	1.58174e+06	1.85018e+06	1.87764e+06	1.16651e+06	561249	995857	2.81044e+06	2.47257e+06	1.85571e+06	1.5614e+06	1.70843e+06	2.2055e+06	2.31575e+06	2.14885e+06	1.58491e+06	2.32532e+06	1.91648e+06	2.13813e+06	2.48781e+06	2.58557e+06	2.36868e+06	2.68071e+06	1.68102e+06	2.0757e+06	1.9815e+06	1.55251e+06	2.09195e+06	2.01365e+06	1.63938e+06	2.14929e+06
PE(cy17:0_16:1)	PE	PE	Phosphatidylethanolamine	PE	Ccy17:0	C16:1	1.73316e+08	1.74544e+08	1.4521e+08	1.42321e+08	1.82155e+08	1.51835e+08	1.72e+08	1.78767e+08	2.04012e+08	1.64197e+08	1.39319e+08	1.55856e+08	1.79388e+08	1.44287e+08	1.28679e+08	1.6117e+08	1.81602e+08	1.72173e+08	2.0322e+08	1.78005e+08	1.65806e+08	1.52637e+08	1.40732e+08	1.26373e+08	1.90779e+08	1.79444e+08	1.78083e+08	1.60782e+08	1.52275e+08	1.38909e+08	1.30275e+08	1.47133e+08	1.43824e+08	1.83858e+08	1.64606e+08	1.51385e+08	1.71455e+08	1.51846e+08	1.49927e+08	1.49639e+08
PE(cy17:0_16:0)	PE	PE	Phosphatidylethanolamine	PE	Ccy17:0	C16:0	6.9096e+08	7.36442e+08	7.08555e+08	6.95748e+08	5.1315e+08	5.72686e+08	5.39044e+08	5.59746e+08	7.61479e+08	6.79633e+08	5.49203e+08	6.61896e+08	8.82801e+08	7.39003e+08	7.38264e+08	8.47169e+08	8.74531e+08	8.01612e+08	1.0251e+09	8.37018e+08	4.63145e+08	4.29066e+08	3.62267e+08	3.80819e+08	4.78302e+08	5.11595e+08	5.19336e+08	4.40166e+08	4.50729e+08	4.69967e+08	4.29811e+08	5.04488e+08	4.88609e+08	6.42906e+08	5.8665e+08	5.42285e+08	6.12902e+08	5.52263e+08	5.61286e+08	5.31485e+08
PE(cy17:0_17:0)	PE	PE	Phosphatidylethanolamine	PE	Ccy17:0	C17:0	3.83418e+07	4.52251e+07	4.61633e+07	4.47037e+07	8.39708e+07	8.41886e+07	9.59841e+07	8.99399e+07	4.71461e+07	4.48637e+07	3.67403e+07	4.45763e+07	7.16849e+07	6.1807e+07	5.45201e+07	6.33764e+07	3.57139e+07	3.48844e+07	4.96833e+07	3.7884e+07	2.48489e+07	2.39308e+07	2.0944e+07	2.25299e+07	7.07267e+07	6.25789e+07	8.58645e+07	6.57544e+07	3.08333e+07	2.81286e+07	2.95017e+07	2.96763e+07	3.39135e+07	4.43936e+07	3.80468e+07	3.57972e+07	2.3163e+07	2.32439e+07	2.24662e+07	2.18533e+07
PE(cy17:0_18:0)	PE	PE	Phosphatidylethanolamine	PE	Ccy17:0	C18:0	1.47327e+07	1.83005e+07	1.601e+07	1.74433e+07	3.55806e+07	4.09145e+07	3.69143e+07	3.96999e+07	1.84791e+07	1.78442e+07	1.50238e+07	1.76069e+07	2.94626e+07	2.56849e+07	2.92105e+07	3.28084e+07	2.1146e+07	1.93058e+07	2.83608e+07	2.37263e+07	1.20835e+07	1.16076e+07	9.66652e+06	1.0797e+07	3.30477e+07	3.6418e+07	3.72118e+07	3.13335e+07	1.28909e+07	1.19601e+07	1.18078e+07	1.2363e+07	1.81446e+07	2.50076e+07	2.40504e+07	2.1117e+07	1.703e+07	1.58451e+07	1.50212e+07	1.45795e+07
PE(cy17:0_18:1)	PE	PE	Phosphatidylethanolamine	PE	Ccy17:0	C18:1	2.19437e+08	2.40635e+08	2.06565e+08	2.12409e+08	4.90893e+08	5.12517e+08	4.89505e+08	5.17952e+08	2.29335e+08	1.93281e+08	1.67028e+08	1.92455e+08	4.32893e+08	3.5556e+08	3.92816e+08	4.46731e+08	2.78942e+08	2.65377e+08	3.46599e+08	2.96525e+08	1.66388e+08	1.56912e+08	1.4459e+08	1.39752e+08	4.80616e+08	5.29371e+08	4.97754e+08	4.2937e+08	1.50276e+08	1.41931e+08	1.43757e+08	1.46809e+08	2.87192e+08	3.72734e+08	3.50607e+08	3.07758e+08	2.34854e+08	2.16653e+08	2.06833e+08	2.09161e+08
PE(cy17:0_cy19:0)	PE	PE	Phosphatidylethanolamine	PE	Ccy17:0	Ccy19:0	5.49027e+06	6.5515e+06	5.15805e+06	5.65879e+06	1.27099e+07	1.50832e+07	1.25117e+07	1.29617e+07	8.42001e+06	7.08419e+06	4.45037e+06	5.64606e+06	7.77325e+06	6.32699e+06	7.445e+06	8.7276e+06	6.49084e+06	5.84012e+06	7.18832e+06	5.2739e+06	5.60879e+06	5.57055e+06	4.83756e+06	4.70401e+06	1.25441e+07	1.59463e+07	1.295e+07	1.04783e+07	7.54536e+06	6.78745e+06	5.91822e+06	5.1775e+06	6.73201e+06	7.99744e+06	7.71309e+06	6.94444e+06	5.67713e+06	5.37761e+06	4.73269e+06	4.06882e+06
PE(cy17:0_19:0)	PE	PE	Phosphatidylethanolamine	PE	Ccy17:0	C19:0	3.13045e+06	3.20035e+06	2.92903e+06	3.09699e+06	7.6007e+06	6.8502e+06	6.75388e+06	6.9648e+06	3.79585e+06	3.64948e+06	2.99788e+06	3.87321e+06	4.02473e+06	4.03704e+06	4.82929e+06	4.94908e+06	3.8002e+06	3.80982e+06	4.54972e+06	4.0221e+06	3.5234e+06	3.51446e+06	3.21342e+06	2.80689e+06	7.56499e+06	8.0668e+06	8.38033e+06	6.93091e+06	4.01716e+06	3.72104e+06	3.3886e+06	2.95773e+06	4.83463e+06	5.5836e+06	4.94771e+06	4.65473e+06	4.33231e+06	4.17444e+06	3.49233e+06	3.36043e+06
PE(cy17:0_20:0)	PE	PE	Phosphatidylethanolamine	PE	Ccy17:0	C20:0	711156	539621	316786	445239	793241	851240	874479	816771	853438	549976	415207	459631	672778	458876	344948	407341	985069	831335	717720	566397	494039	622652	713805	708613	874013	1.22145e+06	1.07121e+06	869953	737643	706190	770411	729015	733020	719916	749994	539033	829886	700241	691959	628946
PE(17:0_17:0)	PE	PE	Phosphatidylethanolamine	PE	C17:0	C17:0	5.74006e+06	6.55971e+06	6.51174e+06	6.97806e+06	1.17888e+07	9.50557e+06	1.41082e+07	1.12469e+07	9.30756e+06	8.00704e+06	7.22731e+06	8.25354e+06	9.05983e+06	8.85155e+06	6.92587e+06	7.39844e+06	5.9218e+06	6.53171e+06	7.45677e+06	6.06767e+06	5.24581e+06	5.02378e+06	4.81231e+06	4.97332e+06	8.29045e+06	7.44964e+06	1.1821e+07	8.90691e+06	6.86296e+06	6.15845e+06	7.09578e+06	5.87909e+06	6.11628e+06	7.05425e+06	5.0116e+06	4.99685e+06	4.49218e+06	4.65315e+06	4.4987e+06	4.50182e+06
PE(17:0_18:0)	PE	PE	Phosphatidylethanolamine	PE	C17:0	C18:0	2.65255e+06	3.18613e+06	3.37015e+06	3.62975e+06	7.45651e+06	8.1949e+06	9.03715e+06	8.30882e+06	4.3328e+06	3.77442e+06	3.42207e+06	3.79081e+06	5.71037e+06	5.63191e+06	5.25271e+06	5.08876e+06	3.27131e+06	3.59435e+06	4.66645e+06	3.76323e+06	2.1797e+06	2.2531e+06	1.92571e+06	1.95463e+06	5.95673e+06	5.90718e+06	7.87039e+06	5.9141e+06	3.05627e+06	2.75359e+06	3.27199e+06	2.36116e+06	3.34647e+06	4.26409e+06	3.13788e+06	3.00126e+06	2.7283e+06	2.346e+06	2.20864e+06	2.16675e+06
PE(17:0_18:1)	PE	PE	Phosphatidylethanolamine	PE	C17:0	C18:1	3.55689e+07	4.34419e+07	4.5804e+07	4.21556e+07	9.89173e+07	1.17205e+08	1.24964e+08	1.15434e+08	4.87187e+07	3.85422e+07	3.58573e+07	3.80276e+07	8.35605e+07	7.82851e+07	6.80817e+07	7.0408e+07	4.03457e+07	3.90674e+07	5.4036e+07	4.3751e+07	2.67377e+07	2.423e+07	2.07648e+07	1.96707e+07	8.82415e+07	8.19255e+07	1.07765e+08	8.10671e+07	3.56091e+07	2.90261e+07	3.33209e+07	2.49035e+07	4.34168e+07	5.709e+07	3.87469e+07	3.60448e+07	2.85353e+07	2.72208e+07	2.40565e+07	2.25021e+07
PE(17:0_cy19:0)	PE	PE	Phosphatidylethanolamine	PE	C17:0	Ccy19:0	1.51789e+06	1.7268e+06	1.6353e+06	1.65202e+06	4.14558e+06	5.02102e+06	4.82413e+06	4.71219e+06	3.09334e+06	2.2653e+06	1.79943e+06	1.97351e+06	3.37341e+06	2.83656e+06	2.61418e+06	2.88145e+06	2.05924e+06	1.89855e+06	2.73201e+06	2.04743e+06	1.87527e+06	1.53655e+06	1.54091e+06	1.13572e+06	4.08343e+06	4.15344e+06	4.54039e+06	3.908e+06	3.16032e+06	2.63637e+06	2.61303e+06	1.79842e+06	2.31982e+06	2.80493e+06	2.24604e+06	1.82156e+06	1.85599e+06	1.75687e+06	1.4133e+06	1.42345e+06
PE(17:0_19:0)	PE	PE	Phosphatidylethanolamine	PE	C17:0	C19:0	2.32541e+06	2.44971e+06	2.58318e+06	2.82237e+06	7.28002e+06	5.80658e+06	6.54658e+06	7.05714e+06	3.25941e+06	3.67266e+06	3.65944e+06	3.94733e+06	3.86083e+06	3.98656e+06	4.18241e+06	4.03725e+06	2.19839e+06	2.69766e+06	3.18043e+06	3.33177e+06	1.82766e+06	1.90603e+06	2.0897e+06	2.08333e+06	4.81117e+06	4.36716e+06	7.1176e+06	6.23244e+06	2.669e+06	2.52012e+06	2.85379e+06	2.58229e+06	3.03478e+06	3.26467e+06	3.37599e+06	3.91913e+06	2.26105e+06	2.47225e+06	2.9071e+06	2.884e+06
PE(17:0_20:0)	PE	PE	Phosphatidylethanolamine	PE	C17:0	C20:0	429237	380174	343801	297273	894503	853416	871627	895149	673390	531887	444928	538494	713074	514584	358695	435619	498672	493478	584803	510517	240712	328841	351000	347231	670658	639164	988858	862071	456529	545465	543286	547748	298113	406548	583479	471367	332941	371625	381605	404688
PE(18:0_18:0)	PE	PE	Phosphatidylethanolamine	PE	C18:0	C18:0	1.71448e+06	1.90472e+06	2.26584e+06	2.40074e+06	5.01769e+06	6.49231e+06	5.26114e+06	5.7385e+06	2.85761e+06	2.47111e+06	2.2805e+06	2.41596e+06	4.12074e+06	3.80917e+06	3.91701e+06	3.86782e+06	2.72621e+06	2.70877e+06	4.15237e+06	3.35868e+06	1.08903e+06	1.13643e+06	1.09334e+06	1.15796e+06	4.55492e+06	4.35245e+06	4.86076e+06	4.14715e+06	1.96801e+06	1.79702e+06	2.0119e+06	1.71926e+06	2.10297e+06	2.73437e+06	2.35889e+06	2.30688e+06	1.9549e+06	1.74045e+06	1.74143e+06	1.79699e+06
PE(18:0_18:1)	PE	PE	Phosphatidylethanolamine	PE	C18:0	C18:1	4.92573e+07	6.25931e+07	6.85357e+07	6.38891e+07	1.6307e+08	2.02651e+08	1.67107e+08	1.89819e+08	8.11122e+07	6.84104e+07	6.5858e+07	6.35499e+07	1.30689e+08	1.16449e+08	1.09387e+08	1.1658e+08	7.58341e+07	7.1486e+07	1.13966e+08	9.27932e+07	3.46506e+07	3.37987e+07	3.309e+07	3.3245e+07	1.54068e+08	1.4585e+08	1.5965e+08	1.34918e+08	5.49643e+07	4.65074e+07	5.27571e+07	4.73212e+07	6.93004e+07	9.29727e+07	7.05139e+07	7.02193e+07	5.61475e+07	5.1075e+07	4.99829e+07	4.89925e+07
PE(18:1_18:1)	PE	PE	Phosphatidylethanolamine	PE	C18:1	C18:1	6.87499e+08	8.19442e+08	7.49373e+08	7.38655e+08	1.62779e+09	1.72862e+09	1.67115e+09	1.83855e+09	8.09411e+08	6.99369e+08	6.41871e+08	6.56145e+08	1.62786e+09	1.28627e+09	1.17439e+09	1.26633e+09	8.58804e+08	7.81893e+08	1.1004e+09	9.52165e+08	4.57447e+08	4.48968e+08	4.06035e+08	3.94532e+08	1.52321e+09	1.57164e+09	1.6632e+09	1.41276e+09	5.58264e+08	5.00788e+08	5.19523e+08	4.89079e+08	8.71788e+08	1.15993e+09	9.33646e+08	8.63252e+08	7.06499e+08	6.03526e+08	5.96108e+08	5.86223e+08
PG(12:0_14:0)	PG	PG	Phosphatidylglycerol	PG	C12:0	C14:0	193854	174610	169630	180682	81935	47880.5	45175.7	51196	84364.9	214512	389835	318245	34237.5	30211.1	76358.7	45337.4	57819.4	60755.7	27465.8	50560.7	464009	452543	379472	415459	114880	88386.1	75603.8	115533	726992	706256	583683	496917	101797	53927.8	77135.7	77847.7	146368	136467	146862	137776
PG(12:0_15:0)	PG	PG	Phosphatidylglycerol	PG	C12:0	C15:0	127262	145478	138551	193227	92566.9	48149.4	70384.1	56235.5	134448	275744	475057	402091	38160.5	46338.8	59547.6	41961.8	27379.6	61666.9	31755.5	60442.8	471225	440056	408335	441597	142068	103009	96158.1	110628	718976	716666	631633	560326	122227	64704.8	96494.9	102482	130327	131338	155623	131033
PG(12:0_16:0)	PG	PG	Phosphatidylglycerol	PG	C12:0	C16:0	1.16871e+06	1.40772e+06	1.95263e+06	2.41927e+06	1.35428e+06	882461	830696	908977	1.60198e+06	3.4567e+06	5.06852e+06	4.59032e+06	202107	458206	1.06661e+06	666279	733361	990794	624455	1.11285e+06	7.58053e+06	7.13292e+06	6.05754e+06	6.62544e+06	2.21006e+06	1.67206e+06	1.29563e+06	2.28242e+06	8.71094e+06	8.67983e+06	7.6676e+06	7.73299e+06	1.95584e+06	1.00206e+06	1.58664e+06	1.87744e+06	3.10662e+06	3.63355e+06	3.61232e+06	3.48951e+06
PG(12:0_16:1)	PG	PG	Phosphatidylglycerol	PG	C12:0	C16:1	3.41763e+06	5.43664e+06	4.71827e+06	5.5353e+06	1.44338e+06	929371	898933	876696	1.16533e+06	2.23598e+06	3.0373e+06	2.80886e+06	902250	1.65661e+06	3.20391e+06	1.58703e+06	2.11711e+06	2.34446e+06	1.26481e+06	2.20133e+06	5.12197e+06	4.82751e+06	3.86483e+06	4.28618e+06	2.3402e+06	1.67572e+06	1.36965e+06	2.487e+06	6.16238e+06	5.25704e+06	5.21006e+06	4.47591e+06	2.41036e+06	1.22993e+06	1.98412e+06	2.31529e+06	4.10004e+06	4.82937e+06	5.26929e+06	4.51037e+06
PG(12:0_cy17:0)	PG	PG	Phosphatidylglycerol	PG	C12:0	Ccy17:0	702287	1.00824e+06	856363	1.03319e+06	264898	202980	151639	184565	128602	258186	331717	343605	187683	357435	1.06894e+06	534580	392577	509532	363705	533887	524407	442007	437654	463479	369450	356293	244103	354167	433300	409955	393710	372030	497570	238389	533336	607596	847564	1.11502e+06	1.18418e+06	1.02291e+06
PG(12:0_17:0)	PG	PG	Phosphatidylglycerol	PG	C12:0	C17:0	174661	120628	138979	170405	194790	116074	146477	115797	130673	156186	208811	228220	45483.9	86583.2	143652	105251	113476	206531	91280.1	157488	287350	281941	257466	270354	269429	227267	190700	220733	337585	332271	293759	295301	270933	128036	212152	195615	270193	375100	360791	333222
PG(12:0_18:0)	PG	PG	Phosphatidylglycerol	PG	C12:0	C18:0	109395	117606	154782	171649	102485	77843.4	78049.7	72774.3	75881.8	81456.2	134869	110572	49209.9	60685.2	158728	92973.8	114531	124191	68149.7	129208	138778	138883	135309	153642	130944	133273	75285.5	133431	156514	191776	145886	171170	115083	68401.3	126982	134050	206350	238715	258901	235801
PG(12:0_18:1)	PG	PG	Phosphatidylglycerol	PG	C12:0	C18:1	3.47906e+06	4.4694e+06	4.39052e+06	4.25316e+06	2.58922e+06	1.89949e+06	1.63554e+06	1.60798e+06	1.23996e+06	2.00801e+06	2.63944e+06	2.66765e+06	1.11906e+06	2.50974e+06	5.69306e+06	2.84342e+06	2.07205e+06	3.39366e+06	1.48904e+06	2.61374e+06	4.05514e+06	3.71069e+06	3.36679e+06	3.73828e+06	3.71613e+06	2.98831e+06	2.30558e+06	3.46321e+06	3.56947e+06	3.78808e+06	3.90685e+06	3.56402e+06	3.24482e+06	1.74588e+06	3.11032e+06	3.1755e+06	4.05974e+06	4.69619e+06	5.26087e+06	5.12466e+06
PG(12:0_cy19:0)	PG	PG	Phosphatidylglycerol	PG	C12:0	Ccy19:0	71853.2	136497	135101	140793	77012	75878.9	59656.4	49773	27852.2	44009.9	73123	63512.5	50427.4	71387	264555	113305	68015.1	99450.4	50477.3	77700.4	101322	98834.9	93874.8	111258	105798	92283.3	92338.7	84529.1	82857.8	81853.6	100118	90626.2	86170.9	46902.5	103344	107347	110707	107578	130563	129644
PG(12:0_20:0)	PG	PG	Phosphatidylglycerol	PG	C12:0	C20:0	38393.2	45300.3	31759.5	27115.8	32302.7	15941.3	27633	22221.4	32024.3	23395.9	32297.2	19643.8	26214.7	32692.1	22016.9	20897.3	62087.8	68031.9	35098.9	37690.6	37466.9	31392.5	56457.8	36099	26176.2	33751.3	21483.7	34510.8	41167.5	42812.2	27126.2	39746.5	52652.2	22757.3	43011.7	30358.5	52374.7	59029.3	33094.8	44277
PG(14:0_14:0)	PG	PG	Phosphatidylglycerol	PG	C14:0	C14:0	2.20029e+06	2.18297e+06	3.73479e+06	4.11489e+06	1.25457e+06	1.00574e+06	1.03898e+06	811212	2.92156e+06	5.91453e+06	9.28646e+06	8.19353e+06	328904	609992	1.35035e+06	694960	671014	498246	463141	825869	1.10024e+07	1.1929e+07	1.03792e+07	1.16759e+07	1.4803e+06	1.05217e+06	1.20153e+06	1.55221e+06	1.1162e+07	1.18695e+07	1.12108e+07	9.14251e+06	2.31031e+06	1.32332e+06	1.72287e+06	1.8685e+06	1.89177e+06	2.09383e+06	2.55887e+06	2.24767e+06
PG(14:0_15:0)	PG	PG	Phosphatidylglycerol	PG	C14:0	C15:0	2.58012e+06	3.16891e+06	4.77472e+06	5.42015e+06	1.70913e+06	1.16897e+06	1.54954e+06	1.06721e+06	3.92919e+06	8.29249e+06	1.29798e+07	1.11233e+07	340979	946624	1.52182e+06	901975	637405	802662	578914	867728	1.15849e+07	1.2619e+07	1.06503e+07	1.37651e+07	1.499e+06	1.01921e+06	1.54283e+06	1.76557e+06	1.27084e+07	1.36102e+07	1.42464e+07	1.1841e+07	3.0424e+06	1.54907e+06	2.07795e+06	2.19095e+06	1.46851e+06	1.65823e+06	2.19136e+06	1.73954e+06
PG(14:0_16:0)	PG	PG	Phosphatidylglycerol	PG	C14:0	C16:0	3.00535e+07	3.46065e+07	5.58309e+07	6.75898e+07	2.08193e+07	1.49671e+07	1.55559e+07	1.35318e+07	4.24553e+07	7.29541e+07	8.72326e+07	8.78397e+07	8.35583e+06	1.93732e+07	2.91277e+07	2.31439e+07	1.83789e+07	2.08495e+07	1.30126e+07	2.42053e+07	1.33882e+08	1.26867e+08	1.252e+08	1.4418e+08	2.51996e+07	1.85025e+07	2.03878e+07	2.56734e+07	1.21908e+08	1.33838e+08	1.21611e+08	1.10168e+08	6.06171e+07	3.39881e+07	4.53289e+07	5.09252e+07	5.41565e+07	5.40705e+07	5.93346e+07	5.99593e+07
PG(14:0_16:1)	PG	PG	Phosphatidylglycerol	PG	C14:0	C16:1	3.88419e+07	4.33593e+07	5.19521e+07	6.50249e+07	4.23758e+07	2.78943e+07	3.10812e+07	2.63618e+07	6.28198e+07	1.08325e+08	1.34255e+08	1.23695e+08	8.3019e+06	1.67413e+07	2.55277e+07	1.78266e+07	2.08771e+07	2.62931e+07	1.8628e+07	3.09997e+07	1.82378e+08	1.76185e+08	1.7209e+08	1.92639e+08	4.64671e+07	3.53225e+07	3.74922e+07	4.94616e+07	1.96789e+08	1.9587e+08	1.93999e+08	1.80387e+08	6.42663e+07	3.7502e+07	5.13248e+07	5.44136e+07	7.88182e+07	8.80119e+07	9.69779e+07	9.26897e+07
PG(14:0_cy17:0)	PG	PG	Phosphatidylglycerol	PG	C14:0	Ccy17:0	5.7115e+06	6.88421e+06	9.54437e+06	1.08173e+07	9.91754e+06	9.78841e+06	8.0363e+06	7.05395e+06	7.83244e+06	1.63271e+07	2.27459e+07	2.31996e+07	1.89823e+06	3.5072e+06	8.40162e+06	5.37922e+06	3.67002e+06	3.90824e+06	3.37727e+06	4.86117e+06	2.25915e+07	2.27337e+07	2.195e+07	2.71251e+07	1.10984e+07	1.03778e+07	9.09435e+06	1.18797e+07	2.13632e+07	2.4476e+07	2.55069e+07	2.55465e+07	1.10018e+07	6.6083e+06	1.41948e+07	1.51817e+07	9.72455e+06	1.22162e+07	1.32241e+07	1.29212e+07
PG(14:0_17:0)	PG	PG	Phosphatidylglycerol	PG	C14:0	C17:0	929007	1.00454e+06	1.58085e+06	1.80819e+06	1.48309e+06	959925	1.36917e+06	941094	1.18751e+06	2.48482e+06	3.33975e+06	3.09977e+06	427141	807027	1.07653e+06	758237	776291	767144	585081	800010	2.86964e+06	3.08541e+06	2.75981e+06	3.54039e+06	1.31325e+06	946056	1.29237e+06	1.39075e+06	2.96372e+06	3.52485e+06	3.44276e+06	3.20709e+06	1.8642e+06	1.09996e+06	1.38178e+06	1.58222e+06	1.24403e+06	1.51167e+06	1.73362e+06	1.50547e+06
PG(14:0_18:0)	PG	PG	Phosphatidylglycerol	PG	C14:0	C18:0	1.71467e+06	1.799e+06	2.47214e+06	2.80707e+06	2.17819e+06	1.52808e+06	1.61181e+06	1.3759e+06	1.90345e+06	3.84584e+06	4.4195e+06	4.60023e+06	759609	1.31298e+06	2.42341e+06	1.66946e+06	2.47288e+06	2.03943e+06	1.40534e+06	2.29907e+06	6.02201e+06	6.43177e+06	5.80183e+06	6.65005e+06	2.49583e+06	2.10687e+06	2.04942e+06	2.59928e+06	5.66814e+06	6.33462e+06	5.99329e+06	5.84079e+06	4.53012e+06	2.8623e+06	3.6414e+06	4.28035e+06	5.45694e+06	5.71849e+06	5.96065e+06	6.03541e+06
PG(14:0_18:1)	PG	PG	Phosphatidylglycerol	PG	C14:0	C18:1	2.80168e+07	3.02425e+07	3.96776e+07	4.19727e+07	5.4814e+07	3.96447e+07	4.42309e+07	3.80604e+07	3.34873e+07	6.22424e+07	8.28063e+07	8.0501e+07	1.10496e+07	2.09493e+07	3.92718e+07	2.41039e+07	2.35194e+07	2.61219e+07	1.75982e+07	3.0246e+07	9.73486e+07	1.00862e+08	9.29018e+07	9.98262e+07	5.78514e+07	4.82286e+07	5.17088e+07	6.23084e+07	9.24496e+07	1.00038e+08	9.90981e+07	9.64605e+07	6.37452e+07	4.34121e+07	5.91714e+07	6.64856e+07	5.83004e+07	7.01863e+07	7.33402e+07	7.09083e+07
PG(14:0_cy19:0)	PG	PG	Phosphatidylglycerol	PG	C14:0	Ccy19:0	547371	564778	896935	873948	1.69184e+06	1.76979e+06	1.08305e+06	1.27922e+06	524027	995324	1.38024e+06	1.68282e+06	325354	517748	1.7e+06	1.01687e+06	446553	431385	423735	582630	1.59786e+06	1.54744e+06	1.48441e+06	1.61933e+06	1.84212e+06	2.13448e+06	1.48862e+06	1.9852e+06	1.03868e+06	1.48517e+06	1.45802e+06	1.57149e+06	1.46888e+06	911048	2.29713e+06	2.55738e+06	939245	1.17593e+06	1.36596e+06	1.2046e+06
PG(14:0_19:0)	PG	PG	Phosphatidylglycerol	PG	C14:0	C19:0	108215	108190	121924	146489	190240	171613	149301	137516	131131	185813	250402	215463	67623.4	112498	143717	111986	93018.1	103913	95278.7	127035	349920	339906	277688	330535	232073	248400	181935	243281	325835	329757	318974	300333	268394	178093	216954	212763	196796	237415	260599	252958
PG(14:0_20:0)	PG	PG	Phosphatidylglycerol	PG	C14:0	C20:0	64284.3	60199.3	58471.6	62587.7	46099.6	45298.5	41255.9	43638.1	72477.8	59546.1	43613.8	39625.1	94114.1	82979.1	45436.4	42810.1	83150.9	114258	50110.9	70726.2	65501	73704.1	98761.6	67670.3	56321.7	58755.9	59536.1	61437.9	73753.1	115587	66808.3	92119.8	81731.6	57105.3	71411.6	69862.8	83258.4	101827	47676.3	84817.2
PG(15:0_15:0)	PG	PG	Phosphatidylglycerol	PG	C15:0	C15:0	8.62899e+06	1.08973e+07	1.64339e+07	2.10647e+07	8.35662e+06	5.56191e+06	7.61818e+06	5.45176e+06	1.27159e+07	2.70805e+07	4.06757e+07	3.42693e+07	2.35374e+06	5.51773e+06	7.13648e+06	5.26682e+06	3.41545e+06	4.41615e+06	3.64253e+06	4.41213e+06	3.12123e+07	3.45094e+07	3.04715e+07	3.85526e+07	7.11387e+06	5.08958e+06	7.74236e+06	8.1111e+06	3.42797e+07	3.93205e+07	4.24531e+07	3.52499e+07	1.25995e+07	7.51724e+06	8.23828e+06	9.92362e+06	5.73628e+06	7.39347e+06	9.69333e+06	8.21663e+06
PG(15:0_16:0)	PG	PG	Phosphatidylglycerol	PG	C15:0	C16:0	2.15684e+07	2.65171e+07	3.64886e+07	4.65615e+07	2.00981e+07	1.18591e+07	1.69215e+07	1.25327e+07	2.67018e+07	5.57418e+07	7.28149e+07	6.80693e+07	6.96434e+06	1.46068e+07	1.97824e+07	1.54668e+07	1.08741e+07	1.2983e+07	8.59078e+06	1.30499e+07	8.52446e+07	8.45083e+07	7.74936e+07	9.29185e+07	1.96389e+07	1.46686e+07	1.93325e+07	2.1449e+07	8.10451e+07	8.86779e+07	8.79591e+07	7.73221e+07	4.35945e+07	2.44861e+07	2.8824e+07	3.20043e+07	2.0749e+07	2.60012e+07	3.26204e+07	2.6183e+07
PG(15:0_16:1)	PG	PG	Phosphatidylglycerol	PG	C15:0	C16:1	2.41369e+07	3.10626e+07	3.69397e+07	4.71629e+07	3.25429e+07	1.80075e+07	2.48676e+07	1.7507e+07	4.07119e+07	7.37991e+07	9.07778e+07	8.18505e+07	5.72265e+06	1.18229e+07	1.67149e+07	1.19383e+07	1.11075e+07	1.55216e+07	9.48679e+06	1.43802e+07	1.28036e+08	1.33394e+08	1.20039e+08	1.32241e+08	3.75319e+07	2.75565e+07	3.22479e+07	3.94792e+07	1.36666e+08	1.45154e+08	1.44206e+08	1.21641e+08	5.3139e+07	3.02508e+07	3.65125e+07	4.11513e+07	3.33473e+07	4.45661e+07	4.74552e+07	4.12263e+07
PG(15:0_cy17:0)	PG	PG	Phosphatidylglycerol	PG	C15:0	Ccy17:0	9.5931e+06	1.05049e+07	1.41101e+07	1.65984e+07	2.34615e+07	1.67949e+07	1.78344e+07	1.48274e+07	1.23097e+07	2.22178e+07	3.32897e+07	3.28126e+07	3.5473e+06	6.9228e+06	1.25586e+07	8.33065e+06	4.55776e+06	5.82115e+06	4.70099e+06	6.33563e+06	3.36961e+07	3.50552e+07	3.21398e+07	3.56651e+07	2.38186e+07	2.07543e+07	2.15644e+07	2.63882e+07	3.18204e+07	3.64177e+07	3.84574e+07	3.63945e+07	2.12066e+07	1.31107e+07	2.26209e+07	2.46141e+07	1.03763e+07	1.30808e+07	1.65246e+07	1.37944e+07
PG(15:0_17:0)	PG	PG	Phosphatidylglycerol	PG	C15:0	C17:0	2.35201e+06	2.42383e+06	3.63262e+06	4.70838e+06	5.08526e+06	2.9083e+06	4.73991e+06	3.01153e+06	2.95814e+06	5.60034e+06	7.16664e+06	7.2232e+06	948794	2.13319e+06	2.37424e+06	1.71157e+06	1.8184e+06	1.93791e+06	1.31441e+06	1.859e+06	7.84027e+06	7.59761e+06	6.53154e+06	8.39046e+06	4.79549e+06	3.47909e+06	5.32625e+06	5.06204e+06	7.53035e+06	8.95666e+06	8.59069e+06	7.67338e+06	5.78356e+06	3.54065e+06	3.58109e+06	4.0124e+06	2.50981e+06	3.49127e+06	4.23369e+06	3.3379e+06
PG(15:0_18:0)	PG	PG	Phosphatidylglycerol	PG	C15:0	C18:0	1.29507e+06	1.24297e+06	1.80615e+06	2.31568e+06	3.15808e+06	2.13405e+06	2.50808e+06	2.08898e+06	1.45329e+06	2.98568e+06	4.09107e+06	4.06681e+06	523693	1.00416e+06	1.70661e+06	1.17392e+06	907220	871871	651506	1.03864e+06	4.67225e+06	4.4275e+06	3.96111e+06	5.04662e+06	3.45043e+06	3.07278e+06	3.40589e+06	3.73289e+06	4.24973e+06	4.75034e+06	4.87919e+06	4.66536e+06	3.67237e+06	2.0866e+06	2.78871e+06	3.1965e+06	1.73816e+06	2.31863e+06	2.65076e+06	2.20999e+06
PG(15:0_18:1)	PG	PG	Phosphatidylglycerol	PG	C15:0	C18:1	1.74355e+07	1.96775e+07	2.93742e+07	3.30761e+07	4.98976e+07	3.24526e+07	3.88203e+07	3.22257e+07	2.37978e+07	4.47947e+07	5.64936e+07	5.6817e+07	7.93679e+06	1.39148e+07	2.57334e+07	1.75038e+07	1.38773e+07	1.32817e+07	8.75111e+06	1.41531e+07	7.15859e+07	7.30433e+07	5.96963e+07	7.65566e+07	5.37068e+07	4.79039e+07	5.07439e+07	5.92659e+07	6.64549e+07	7.4061e+07	7.63048e+07	6.84441e+07	5.39206e+07	3.16023e+07	4.58679e+07	4.71277e+07	2.74246e+07	3.55194e+07	3.92897e+07	3.34659e+07
PG(15:0_cy19:0)	PG	PG	Phosphatidylglycerol	PG	C15:0	Ccy19:0	441826	457579	789383	791933	1.74115e+06	1.84024e+06	1.2069e+06	1.1186e+06	454478	929774	1.32521e+06	1.43861e+06	211775	399644	1.45536e+06	871099	359486	330330	206610	309580	1.46051e+06	1.32803e+06	1.21405e+06	1.53092e+06	2.04798e+06	2.40946e+06	1.68292e+06	2.04838e+06	1.04466e+06	1.28094e+06	1.34207e+06	1.49633e+06	1.25442e+06	662432	2.25006e+06	2.25662e+06	449124	605965	752642	593267
PG(15:0_19:0)	PG	PG	Phosphatidylglycerol	PG	C15:0	C19:0	210131	256802	299329	350931	504551	382604	401541	326516	224777	531084	702371	660449	88526.7	177079	304507	230735	143781	152704	100787	146850	721743	833321	704040	799485	566106	519182	509843	654182	647282	813918	706786	682573	491485	305750	514700	508687	291525	319382	385697	285657
PG(15:0_20:0)	PG	PG	Phosphatidylglycerol	PG	C15:0	C20:0	41197.8	56327.3	52907	68177.8	83743.9	57849.6	78388.8	46182.2	71303.9	86525.9	123343	111435	20673.9	34045.4	44218.2	36644.3	32935.7	38587.8	17248.8	38394.8	137007	123876	132425	135890	69795	83789.6	86698.5	93998	121061	143763	130812	125388	71495.5	55520.4	86272.2	78334.6	48274.5	67750	65920.8	68686.9
PG(16:0_16:0)	PG	PG	Phosphatidylglycerol	PG	C16:0	C16:0	5.88507e+07	7.33911e+07	1.03516e+08	1.19394e+08	7.36665e+07	5.66722e+07	5.77786e+07	5.29008e+07	7.85074e+07	1.28529e+08	1.56637e+08	1.51222e+08	3.16895e+07	6.42058e+07	1.03993e+08	7.69664e+07	1.12776e+08	1.15428e+08	6.97651e+07	1.10382e+08	1.96088e+08	2.00014e+08	1.90517e+08	2.27824e+08	7.36007e+07	7.04407e+07	7.0187e+07	8.45462e+07	1.86071e+08	1.98726e+08	1.84131e+08	1.79372e+08	1.59754e+08	1.04064e+08	1.35459e+08	1.55062e+08	1.82029e+08	2.0408e+08	2.33695e+08	2.13047e+08
PG(16:0_16:1)	PG	PG	Phosphatidylglycerol	PG	C16:0	C16:1	4.30318e+08	4.56614e+08	4.84921e+08	6.0173e+08	4.38002e+08	3.01885e+08	3.40505e+08	3.35272e+08	5.43722e+08	6.45877e+08	6.24455e+08	6.52119e+08	1.96531e+08	3.50515e+08	4.17809e+08	3.7428e+08	4.6617e+08	6.86509e+08	3.83558e+08	5.71514e+08	9.79789e+08	9.9188e+08	1.05874e+09	1.03719e+09	5.07776e+08	4.66406e+08	4.40688e+08	5.44785e+08	1.01207e+09	9.6776e+08	9.13187e+08	9.443e+08	7.97964e+08	6.04595e+08	7.25155e+08	7.82737e+08	9.42238e+08	1.00688e+09	1.00905e+09	1.05564e+09
PG(16:0_cy17:0)	PG	PG	Phosphatidylglycerol	PG	C16:0	Ccy17:0	1.0519e+08	1.12344e+08	1.53868e+08	1.82774e+08	1.96414e+08	1.5843e+08	1.38103e+08	1.39015e+08	1.16839e+08	1.83518e+08	2.19895e+08	2.53385e+08	6.21312e+07	1.11807e+08	2.21885e+08	1.80974e+08	1.50701e+08	1.70241e+08	1.05108e+08	1.65253e+08	3.33089e+08	3.21166e+08	3.33958e+08	3.45733e+08	2.44069e+08	2.50158e+08	1.96791e+08	2.48672e+08	2.71677e+08	3.1595e+08	2.82453e+08	2.92291e+08	3.33578e+08	2.18194e+08	3.52507e+08	4.02616e+08	3.01545e+08	3.35381e+08	3.76906e+08	3.48555e+08
PG(16:0_17:0)	PG	PG	Phosphatidylglycerol	PG	C16:0	C17:0	7.71609e+06	8.96759e+06	1.48458e+07	1.80236e+07	2.08008e+07	1.54759e+07	1.68593e+07	1.37504e+07	9.46688e+06	1.93983e+07	2.54551e+07	2.52088e+07	6.06005e+06	1.23883e+07	1.94972e+07	1.45083e+07	1.40521e+07	1.54803e+07	9.68363e+06	1.46796e+07	3.22793e+07	2.99406e+07	2.88524e+07	3.35296e+07	2.20336e+07	2.01602e+07	2.1038e+07	2.47474e+07	2.61257e+07	3.13342e+07	2.87276e+07	2.6827e+07	3.30289e+07	2.09582e+07	2.73014e+07	3.00939e+07	2.41593e+07	2.92479e+07	3.49402e+07	2.91508e+07
PG(16:0_18:0)	PG	PG	Phosphatidylglycerol	PG	C16:0	C18:0	1.05937e+07	1.2434e+07	2.15197e+07	2.44634e+07	3.9294e+07	3.5733e+07	2.78507e+07	2.90452e+07	1.27687e+07	2.62021e+07	3.75672e+07	3.99101e+07	1.04595e+07	2.06383e+07	4.32508e+07	3.19186e+07	3.39823e+07	3.05345e+07	2.11727e+07	3.39431e+07	4.51e+07	4.12414e+07	4.26437e+07	4.43819e+07	4.54192e+07	5.03963e+07	4.10389e+07	5.19168e+07	3.6142e+07	4.05537e+07	4.22758e+07	4.13574e+07	6.29533e+07	4.11819e+07	6.34453e+07	6.70567e+07	6.43986e+07	6.62957e+07	7.53739e+07	6.94028e+07
PG(16:0_18:1)	PG	PG	Phosphatidylglycerol	PG	C16:0	C18:1	3.29226e+08	3.30809e+08	4.5143e+08	5.31124e+08	6.33669e+08	5.34936e+08	5.18947e+08	5.27299e+08	3.66541e+08	5.04553e+08	5.72816e+08	6.15299e+08	2.59592e+08	4.78067e+08	6.26773e+08	5.76337e+08	5.34001e+08	6.60414e+08	4.00808e+08	6.23879e+08	7.3752e+08	7.62793e+08	7.79885e+08	8.01267e+08	6.97966e+08	7.27085e+08	6.24674e+08	7.45784e+08	6.94912e+08	7.11238e+08	7.1872e+08	7.69295e+08	8.75636e+08	6.63949e+08	8.91926e+08	9.0384e+08	9.33219e+08	9.59333e+08	9.42012e+08	9.98114e+08
PG(16:0_cy19:0)	PG	PG	Phosphatidylglycerol	PG	C16:0	Ccy19:0	1.06474e+07	1.1461e+07	2.41307e+07	2.60647e+07	5.85776e+07	7.09035e+07	3.681e+07	3.97539e+07	9.55524e+06	2.00671e+07	2.96383e+07	3.77616e+07	1.17456e+07	2.48233e+07	8.35261e+07	5.91061e+07	2.97578e+07	2.38646e+07	1.93114e+07	3.08875e+07	4.03241e+07	3.56801e+07	3.45428e+07	4.2093e+07	7.00374e+07	9.8478e+07	5.58131e+07	7.29835e+07	2.34283e+07	2.89806e+07	3.01287e+07	3.18263e+07	7.04275e+07	4.37037e+07	1.11326e+08	1.14488e+08	5.08534e+07	5.56728e+07	6.71541e+07	5.6054e+07
PG(16:0_19:0)	PG	PG	Phosphatidylglycerol	PG	C16:0	C19:0	924518	965889	1.67383e+06	2.03673e+06	3.83002e+06	4.02503e+06	2.87176e+06	2.66882e+06	981625	1.89533e+06	2.67895e+06	2.91896e+06	819177	1.84025e+06	4.72543e+06	3.05006e+06	2.04512e+06	2.30026e+06	1.55776e+06	2.54016e+06	4.42842e+06	4.35939e+06	3.63517e+06	4.43764e+06	5.47822e+06	6.02209e+06	4.02103e+06	5.62118e+06	3.47292e+06	3.64073e+06	3.81117e+06	3.39045e+06	6.31702e+06	3.63329e+06	6.73567e+06	6.89145e+06	5.1659e+06	6.0327e+06	6.69787e+06	5.70283e+06
PG(16:0_20:0)	PG	PG	Phosphatidylglycerol	PG	C16:0	C20:0	110917	107256	142781	217914	380916	392209	310492	232785	135045	184630	286805	267962	147010	173366	425123	268589	412141	244817	185405	319816	274627	280627	297458	284277	494843	526843	374156	462844	274784	294066	318666	321218	459051	295914	499408	564088	486937	561620	606778	520984
PG(16:1_16:1)	PG	PG	Phosphatidylglycerol	PG	C16:1	C16:1	8.15784e+07	9.3475e+07	1.13422e+08	1.35407e+08	1.16061e+08	7.93383e+07	9.31945e+07	8.06914e+07	1.1918e+08	1.81572e+08	2.14517e+08	2.12154e+08	3.23257e+07	5.49307e+07	8.43022e+07	6.03371e+07	7.69221e+07	1.06697e+08	6.39816e+07	1.03801e+08	3.43759e+08	3.53323e+08	3.35979e+08	3.42813e+08	1.42985e+08	1.25106e+08	1.19525e+08	1.62137e+08	3.4036e+08	3.24085e+08	3.20059e+08	3.00611e+08	1.87646e+08	1.27663e+08	1.37882e+08	1.70207e+08	2.5089e+08	2.37286e+08	2.3999e+08	2.49362e+08
PG(16:1_cy17:0)	PG	PG	Phosphatidylglycerol	PG	C16:1	Ccy17:0	2.61418e+07	3.17489e+07	4.07464e+07	4.46633e+07	5.45786e+07	4.25084e+07	4.01212e+07	3.706e+07	2.87299e+07	5.41681e+07	6.87963e+07	7.43045e+07	1.28219e+07	2.50321e+07	4.93438e+07	3.18977e+07	2.15019e+07	2.90924e+07	1.89348e+07	3.17959e+07	1.02941e+08	1.00339e+08	1.02695e+08	9.98523e+07	7.14141e+07	6.58088e+07	5.77844e+07	7.62942e+07	8.56094e+07	9.12363e+07	9.28187e+07	8.99844e+07	7.19211e+07	4.50211e+07	6.57274e+07	7.8724e+07	6.74806e+07	7.15283e+07	7.75107e+07	6.50946e+07
PG(16:1_17:0)	PG	PG	Phosphatidylglycerol	PG	C16:1	C17:0	2.18814e+07	2.33788e+07	3.61909e+07	4.23504e+07	6.04543e+07	3.69115e+07	5.29594e+07	3.78608e+07	2.91184e+07	5.71628e+07	6.71185e+07	7.0955e+07	1.21174e+07	2.49487e+07	3.75315e+07	2.53976e+07	2.55619e+07	3.09207e+07	2.13374e+07	3.42742e+07	9.60563e+07	9.71455e+07	9.23674e+07	1.00214e+08	7.54003e+07	6.07677e+07	6.77742e+07	8.21007e+07	8.61741e+07	1.02432e+08	8.91462e+07	8.39937e+07	9.122e+07	5.91281e+07	6.03695e+07	7.14724e+07	6.77873e+07	8.45451e+07	9.15475e+07	7.34437e+07
PG(16:1_18:0)	PG	PG	Phosphatidylglycerol	PG	C16:1	C18:0	7.48689e+06	8.46182e+06	1.3483e+07	1.52354e+07	2.46092e+07	1.92682e+07	1.82369e+07	1.71826e+07	9.9509e+06	2.09648e+07	2.72277e+07	2.88647e+07	5.14166e+06	1.06979e+07	2.10203e+07	1.38059e+07	1.47875e+07	1.5155e+07	1.06285e+07	1.94059e+07	3.78054e+07	3.62535e+07	3.41364e+07	3.69161e+07	3.28415e+07	3.21327e+07	2.56384e+07	3.63698e+07	3.36804e+07	3.55893e+07	3.36921e+07	3.32135e+07	3.66543e+07	2.51358e+07	3.38658e+07	3.9471e+07	4.18048e+07	4.52911e+07	4.89974e+07	4.34414e+07
PG(16:1_18:1)	PG	PG	Phosphatidylglycerol	PG	C16:1	C18:1	1.36473e+08	1.45248e+08	1.95527e+08	2.16754e+08	3.15554e+08	2.51057e+08	2.518e+08	2.48855e+08	1.71029e+08	2.69965e+08	3.13424e+08	3.27001e+08	8.55395e+07	1.66208e+08	2.47691e+08	1.88915e+08	1.62531e+08	1.92366e+08	1.33391e+08	2.20852e+08	4.61504e+08	4.70823e+08	4.57647e+08	4.71067e+08	3.90908e+08	3.95703e+08	3.30677e+08	4.19935e+08	4.41312e+08	4.43712e+08	4.17983e+08	4.2242e+08	4.20658e+08	3.16922e+08	3.95878e+08	4.37383e+08	4.28413e+08	4.28172e+08	4.35135e+08	4.41206e+08
PG(16:1_cy19:0)	PG	PG	Phosphatidylglycerol	PG	C16:1	Ccy19:0	2.41138e+06	2.82507e+06	4.30365e+06	4.83776e+06	1.2431e+07	1.39944e+07	8.49669e+06	8.28267e+06	2.15152e+06	4.86362e+06	6.55484e+06	7.80751e+06	2.21278e+06	4.34572e+06	1.33325e+07	7.98877e+06	3.59927e+06	3.62584e+06	2.87372e+06	4.85149e+06	9.87962e+06	1.00074e+07	9.8638e+06	1.03712e+07	1.83939e+07	2.15722e+07	1.36059e+07	1.87297e+07	6.85566e+06	7.56657e+06	7.39752e+06	8.33454e+06	1.33393e+07	8.57691e+06	1.84223e+07	2.10471e+07	9.76784e+06	1.09517e+07	1.22849e+07	1.02912e+07
PG(16:1_19:0)	PG	PG	Phosphatidylglycerol	PG	C16:1	C19:0	362039	367720	603324	586360	1.45315e+06	1.14402e+06	1.04742e+06	972760	434378	769527	1.00539e+06	1.04918e+06	264346	510074	992666	641938	469760	481585	453774	687110	1.74629e+06	1.64074e+06	1.57077e+06	1.51551e+06	1.95714e+06	1.97454e+06	1.50219e+06	2.01525e+06	1.59722e+06	1.47149e+06	1.46477e+06	1.42849e+06	1.68422e+06	1.06436e+06	1.56351e+06	1.75297e+06	1.52695e+06	1.69459e+06	1.65336e+06	1.49865e+06
PG(16:1_20:0)	PG	PG	Phosphatidylglycerol	PG	C16:1	C20:0	599299	491829	474377	603691	598410	539808	553177	457005	632259	719226	794727	814752	219596	341904	502652	418803	435709	373432	348841	485953	1.12661e+06	1.23031e+06	1.05663e+06	1.00024e+06	703317	720195	637298	778165	1.18887e+06	1.05834e+06	913228	1.02263e+06	701277	529029	763049	721786	949841	818519	1.01149e+06	900767
PG(cy17:0_17:0)	PG	PG	Phosphatidylglycerol	PG	Ccy17:0	C17:0	1.00492e+07	9.86055e+06	1.78883e+07	1.93832e+07	5.03604e+07	3.64852e+07	3.88974e+07	2.95192e+07	1.06003e+07	2.25269e+07	2.6082e+07	3.10325e+07	7.88683e+06	1.40052e+07	3.23704e+07	2.04216e+07	1.14129e+07	1.24675e+07	1.01616e+07	1.54743e+07	3.49229e+07	3.33597e+07	2.9767e+07	3.62798e+07	5.61904e+07	5.39859e+07	5.06039e+07	6.08173e+07	2.92542e+07	3.33939e+07	3.08985e+07	3.22521e+07	4.48092e+07	2.47237e+07	4.65649e+07	4.75596e+07	2.38809e+07	2.99588e+07	3.39525e+07	2.79597e+07
PG(cy17:0_18:0)	PG	PG	Phosphatidylglycerol	PG	Ccy17:0	C18:0	3.33766e+06	3.36415e+06	5.55313e+06	5.74775e+06	1.47171e+07	1.23747e+07	1.03906e+07	1.0227e+07	2.96422e+06	6.55529e+06	8.53986e+06	9.70554e+06	2.43421e+06	4.50467e+06	1.29654e+07	7.37269e+06	5.42039e+06	4.80217e+06	3.65428e+06	6.07313e+06	1.13171e+07	1.12045e+07	9.42047e+06	1.18415e+07	1.92933e+07	2.07144e+07	1.56427e+07	2.11832e+07	9.50336e+06	9.7684e+06	1.04432e+07	1.04223e+07	1.50369e+07	9.61513e+06	1.89238e+07	1.81884e+07	1.17779e+07	1.33559e+07	1.47981e+07	1.22441e+07
PG(cy17:0_18:1)	PG	PG	Phosphatidylglycerol	PG	Ccy17:0	C18:1	3.98095e+07	3.71773e+07	6.12819e+07	6.43418e+07	1.52699e+08	1.19805e+08	1.09118e+08	1.08002e+08	3.11557e+07	7.16227e+07	8.92887e+07	1.04001e+08	2.73212e+07	5.33704e+07	1.24022e+08	8.4798e+07	4.72493e+07	4.6995e+07	3.58794e+07	6.01315e+07	1.32454e+08	1.32023e+08	1.19082e+08	1.23778e+08	2.01138e+08	2.07889e+08	1.60862e+08	2.13711e+08	1.06547e+08	1.0918e+08	1.17384e+08	1.21144e+08	1.62244e+08	1.0833e+08	1.82809e+08	1.89708e+08	1.23922e+08	1.28878e+08	1.37473e+08	1.26119e+08
PG(cy17:0_cy19:0)	PG	PG	Phosphatidylglycerol	PG	Ccy17:0	Ccy19:0	1.11355e+06	1.06329e+06	1.8819e+06	1.94381e+06	5.117e+06	5.37904e+06	3.29806e+06	3.65182e+06	772775	1.91233e+06	2.27408e+06	2.53709e+06	760533	1.42041e+06	5.28642e+06	3.09002e+06	859397	815043	579467	993546	3.63955e+06	3.644e+06	3.06197e+06	3.33298e+06	7.47063e+06	9.61725e+06	5.08251e+06	7.67429e+06	2.71291e+06	2.76286e+06	2.63765e+06	2.73419e+06	3.55396e+06	2.34954e+06	6.78041e+06	6.2244e+06	1.74127e+06	1.97109e+06	2.29748e+06	1.93985e+06
PG(cy17:0_19:0)	PG	PG	Phosphatidylglycerol	PG	Ccy17:0	C19:0	619949	431376	644992	605913	1.18062e+06	1.06308e+06	875220	865689	472323	739401	860789	978984	277016	509754	1.04048e+06	742099	351129	333933	314461	422697	1.31189e+06	1.14883e+06	1.10835e+06	1.14319e+06	1.58853e+06	1.87706e+06	1.33746e+06	1.72178e+06	1.12251e+06	1.0752e+06	975452	1.08857e+06	1.19172e+06	854579	1.42631e+06	1.55485e+06	903866	879072	966522	871248
PG(cy17:0_20:0)	PG	PG	Phosphatidylglycerol	PG	Ccy17:0	C20:0	140616	96820.9	135454	127884	192951	162596	155498	149635	111789	105086	159713	167896	62440.2	120040	204248	147204	100740	86028.7	70007.1	109969	221342	193969	171265	191732	215338	229052	195776	244668	205706	184222	164941	155327	190964	123783	185372	211018	184580	149472	161170	138219
PG(17:0_17:0)	PG	PG	Phosphatidylglycerol	PG	C17:0	C17:0	1.43562e+06	1.54563e+06	2.59527e+06	2.89475e+06	7.29923e+06	5.26625e+06	6.56115e+06	5.17001e+06	1.5603e+06	3.60924e+06	4.32375e+06	4.55846e+06	1.26856e+06	2.57335e+06	4.23926e+06	2.868e+06	2.21229e+06	2.41216e+06	1.91985e+06	2.61782e+06	4.64339e+06	4.35546e+06	4.14653e+06	4.81181e+06	6.94085e+06	6.07794e+06	7.51783e+06	8.09364e+06	4.39104e+06	4.82526e+06	4.2008e+06	4.40026e+06	6.45845e+06	4.16449e+06	4.90439e+06	5.08332e+06	3.69021e+06	4.42597e+06	5.38272e+06	3.89951e+06
PG(17:0_18:0)	PG	PG	Phosphatidylglycerol	PG	C17:0	C18:0	1.05929e+06	997269	1.80146e+06	2.0761e+06	6.44402e+06	5.40119e+06	5.27722e+06	4.40988e+06	989483	2.27026e+06	3.21886e+06	3.3485e+06	830900	1.93546e+06	4.23012e+06	2.57669e+06	2.08135e+06	1.9479e+06	1.43774e+06	2.34233e+06	3.54269e+06	3.1598e+06	3.01259e+06	3.47246e+06	7.54767e+06	6.93062e+06	6.88171e+06	8.67824e+06	3.12693e+06	3.39243e+06	3.41653e+06	3.33662e+06	5.47557e+06	3.76382e+06	5.22245e+06	5.10965e+06	3.64992e+06	4.2398e+06	5.08768e+06	4.01536e+06
PG(17:0_18:1)	PG	PG	Phosphatidylglycerol	PG	C17:0	C18:1	1.58109e+07	1.53788e+07	2.91914e+07	3.19396e+07	1.02273e+08	7.8182e+07	7.90579e+07	7.28772e+07	1.47025e+07	3.45998e+07	4.98105e+07	5.37893e+07	1.42414e+07	3.16834e+07	6.21482e+07	3.96593e+07	2.79801e+07	2.76266e+07	2.11206e+07	3.48603e+07	5.61093e+07	5.04948e+07	4.3938e+07	5.51177e+07	1.11364e+08	1.11052e+08	1.05153e+08	1.27476e+08	4.94842e+07	5.35616e+07	5.39922e+07	5.34174e+07	9.18457e+07	5.91363e+07	7.9377e+07	8.31318e+07	5.42654e+07	6.51783e+07	7.65868e+07	6.04555e+07
PG(17:0_cy19:0)	PG	PG	Phosphatidylglycerol	PG	C17:0	Ccy19:0	460244	353329	783009	784824	3.41967e+06	4.5655e+06	2.50348e+06	2.5374e+06	412409	703029	946581	1.16957e+06	378708	911486	3.35147e+06	1.91248e+06	679096	540669	537706	621116	1.12067e+06	993655	953311	1.11863e+06	4.42165e+06	5.84051e+06	3.63433e+06	4.7721e+06	877986	931444	984079	1.07949e+06	2.13942e+06	1.24572e+06	3.63317e+06	3.59576e+06	977273	1.2335e+06	1.34562e+06	1.16124e+06
PG(17:0_19:0)	PG	PG	Phosphatidylglycerol	PG	C17:0	C19:0	213459	147090	276851	336186	1.11273e+06	919339	801161	806172	206178	412996	556684	638810	176032	366360	725269	442215	289928	371286	208430	376248	571753	549841	451803	577228	1.25024e+06	1.29527e+06	1.18692e+06	1.40981e+06	513480	550004	550222	558139	1.0429e+06	521107	914422	999381	610019	647658	766077	601953
PG(17:0_20:0)	PG	PG	Phosphatidylglycerol	PG	C17:0	C20:0	70544.1	60787.6	62240	68952.8	135254	136198	129941	113430	51061.1	76662.7	81533.2	92941.4	26251.4	77333.5	112064	75558.6	111119	124858	57965.1	52441.2	122928	115064	114682	113921	179169	169862	161873	190485	120298	106043	100632	121852	125643	72181	98537.5	147678	95997	98888.6	104446	123222
PG(18:0_18:0)	PG	PG	Phosphatidylglycerol	PG	C18:0	C18:0	792530	713585	1.24875e+06	1.65383e+06	5.04684e+06	4.65656e+06	3.45397e+06	3.64662e+06	635390	1.88979e+06	2.85215e+06	3.06909e+06	882468	1.73824e+06	4.31025e+06	2.52689e+06	2.1325e+06	1.63474e+06	1.62156e+06	2.5353e+06	2.83825e+06	2.64625e+06	2.39774e+06	2.83658e+06	6.46822e+06	7.08521e+06	4.98433e+06	7.42168e+06	2.56406e+06	2.94425e+06	3.2694e+06	2.93116e+06	5.08638e+06	3.29949e+06	5.96646e+06	5.81942e+06	4.87627e+06	5.01124e+06	5.94897e+06	5.08464e+06
PG(18:0_18:1)	PG	PG	Phosphatidylglycerol	PG	C18:0	C18:1	2.51001e+07	2.09523e+07	4.05247e+07	4.28666e+07	1.26487e+08	1.11074e+08	9.0423e+07	9.49713e+07	2.08027e+07	4.81285e+07	7.51775e+07	7.99927e+07	2.34873e+07	4.58706e+07	1.03532e+08	6.08176e+07	5.03692e+07	4.37392e+07	3.95366e+07	6.04512e+07	8.54344e+07	8.17517e+07	7.3102e+07	8.31017e+07	1.59216e+08	1.71671e+08	1.26332e+08	1.76373e+08	7.40116e+07	7.9731e+07	9.06988e+07	8.29226e+07	1.36679e+08	9.27497e+07	1.5113e+08	1.5072e+08	1.26895e+08	1.27453e+08	1.37205e+08	1.31384e+08
PG(18:0_cy19:0)	PG	PG	Phosphatidylglycerol	PG	C18:0	Ccy19:0	422959	306217	733626	754597	3.53986e+06	4.30952e+06	2.23848e+06	2.41805e+06	270738	670006	1.03167e+06	1.19572e+06	465107	976788	3.67138e+06	2.18921e+06	897548	577412	671193	943569	1.33556e+06	1.2352e+06	1.09428e+06	1.25549e+06	4.92692e+06	6.80937e+06	3.29263e+06	5.21541e+06	1.01105e+06	1.01688e+06	1.06928e+06	1.17454e+06	2.83599e+06	1.92651e+06	4.70515e+06	4.555e+06	1.81002e+06	1.74146e+06	2.26604e+06	1.82087e+06
PG(18:0_19:0)	PG	PG	Phosphatidylglycerol	PG	C18:0	C19:0	112882	77459.5	79202	113990	360497	343093	268477	273022	94196.3	141551	179059	189747	66622.5	163565	281856	179754	142880	137106	117475	170901	351330	280433	244526	253568	594773	611548	406411	565517	301820	257775	247058	263569	472320	284255	405390	454837	401802	373336	424157	371018
PG(18:0_20:0)	PG	PG	Phosphatidylglycerol	PG	C18:0	C20:0	31832.2	26733.3	26233.6	23378	62071.7	77108.5	50818.7	55256.2	23774.1	42897.3	44797.8	47892.8	33544.2	21991.4	57267.9	36183	47743	34496.4	23499	26292.2	34067.9	47092.7	44856.3	57283.2	71862.8	67356.7	70539.3	92203.3	39875.8	52089	48836.6	58663.5	54025.8	52175.9	82229.7	84265.7	77198.2	62673	81239.3	64676.2
PG(18:1_18:1)	PG	PG	Phosphatidylglycerol	PG	C18:1	C18:1	2.30165e+08	2.069e+08	3.22568e+08	3.24808e+08	6.51513e+08	5.59488e+08	5.31197e+08	5.65978e+08	2.01178e+08	3.8076e+08	4.76516e+08	5.06479e+08	2.07949e+08	3.50456e+08	5.42731e+08	4.4144e+08	3.21116e+08	3.67946e+08	2.6607e+08	4.29954e+08	6.14152e+08	6.07654e+08	6.03902e+08	6.23784e+08	7.45868e+08	8.05866e+08	6.70278e+08	8.11468e+08	6.11648e+08	5.71255e+08	6.08244e+08	6.18233e+08	7.63206e+08	6.06046e+08	8.41879e+08	8.21441e+08	7.56259e+08	7.32478e+08	7.35757e+08	7.52207e+08
PG(18:1_cy19:0)	PG	PG	Phosphatidylglycerol	PG	C18:1	Ccy19:0	4.55121e+06	3.55413e+06	7.80754e+06	7.45767e+06	4.36882e+07	4.92282e+07	2.76961e+07	3.03185e+07	2.56986e+06	6.80537e+06	1.12161e+07	1.33166e+07	4.48266e+06	1.08389e+07	4.30261e+07	2.16352e+07	9.81844e+06	7.30104e+06	5.84414e+06	1.00885e+07	1.61889e+07	1.41214e+07	1.28482e+07	1.41048e+07	6.02256e+07	7.88172e+07	4.26264e+07	6.14028e+07	1.07109e+07	1.04636e+07	1.1763e+07	1.34572e+07	3.44474e+07	2.37196e+07	5.67637e+07	5.49736e+07	1.92426e+07	1.89959e+07	2.30398e+07	1.94465e+07
PG(18:1_19:0)	PG	PG	Phosphatidylglycerol	PG	C18:1	C19:0	579883	541386	875653	886619	4.34998e+06	4.03518e+06	2.87411e+06	3.10694e+06	441160	1.08587e+06	1.68935e+06	1.8522e+06	501387	1.05756e+06	3.22945e+06	1.60803e+06	1.02658e+06	964272	765610	1.2877e+06	3.06337e+06	2.62228e+06	2.3279e+06	2.26967e+06	6.5185e+06	7.2345e+06	4.63981e+06	6.37366e+06	2.53697e+06	2.36585e+06	2.22978e+06	2.09408e+06	4.51162e+06	3.09318e+06	4.56809e+06	4.60886e+06	3.35988e+06	3.37167e+06	3.54384e+06	3.00966e+06
PG(18:1_20:0)	PG	PG	Phosphatidylglycerol	PG	C18:1	C20:0	81377.1	59335.5	98760	100382	384885	394387	290753	323524	74712.6	111358	155518	188946	79831.1	86977.8	291043	136746	206486	158727	124933	151563	231575	223089	219121	168827	534209	669299	409878	619034	235602	244752	247031	208761	320103	237816	385622	362708	338348	382577	361653	332787
PG(19:0_cy19:0)	PG	PG	Phosphatidylglycerol	PG	C19:0	Ccy19:0	145235	107272	105968	119882	338205	333013	203742	236857	88463.5	163169	178032	183959	110300	94388.6	253676	169556	81458	70438.6	71437.2	77577.2	375781	321462	333950	260279	569132	626242	403254	445866	384066	283334	251234	209698	359996	267260	394011	429712	259628	257535	239050	212006
PG(19:0_19:0)	PG	PG	Phosphatidylglycerol	PG	C19:0	C19:0	56385.4	37689.4	44367.4	46240.4	75231.8	67309.4	60747.5	59324.3	62712.7	58034.1	57854.2	47886.7	41647.9	23572	53536.3	33429.7	48618.4	77417.6	38814.3	51378.4	150278	109290	110084	99295.3	111112	114065	98426.9	115636	116632	97162	105446	100740	120255	87056	111128	110313	133065	93328.3	96273.2	99071
PG(20:0_20:0)	PG	PG	Phosphatidylglycerol	PG	C20:0	C20:0	58177.1	44542.5	24803.1	31023.7	33825.6	29653.8	25611.4	21703.3	50729.7	37764.7	28489.1	17210	30363.8	37300.1	25357.1	24691.5	96390.6	47871.1	21169.6	35076.5	72329.3	67533.9	75150.3	62682.8	39388.7	36910.6	37767.6	31298.2	80023.6	65521.5	54876	77117.3	70024	41535.6	51262.5	60481.7	59765.6	59760	33997.1	62745.4
CL(62:1_FA14:0)	CL	PG_CL	Cardiolipin	CL	C14:0	C14:0	853299	1.42641e+06	2.65256e+06	2.75093e+06	883432	1.84695e+06	1.44293e+06	1.06048e+06	1.06399e+06	3.40451e+06	7.31407e+06	4.05769e+06	344714	1.07833e+06	1.42723e+06	725198	1.03846e+06	620656	988609	927742	2.11553e+06	2.48894e+06	2.54113e+06	3.00227e+06	573615	558472	762065	951699	2.61122e+06	2.56484e+06	2.99856e+06	2.77517e+06	839380	739555	934590	1.05846e+06	1.08354e+06	1.208e+06	1.59978e+06	1.53904e+06
CL(62:1_FA15:0)	CL	PG_CL	Cardiolipin	CL	C15:0	C15:0	111738	191712	311184	378479	192041	272056	326296	218943	173224	566143	1.38281e+06	720750	55120.9	160352	226383	103547	91953.4	89943.2	101913	112493	264119	322359	339715	391713	109910	90245.9	177073	174712	360625	367378	554673	452037	120889	115281	126080	175633	90155	83623.3	143711	106452
CL(62:1_FA16:0)	CL	PG_CL	Cardiolipin	CL	C16:0	C16:0	361584	571540	1.12947e+06	1.0442e+06	483380	878661	722597	509954	416558	1.4067e+06	3.01534e+06	1.71578e+06	239312	585939	845404	399679	634048	377616	583836	578778	671624	717834	2.42201e+06	963625	252136	275403	396745	492509	886440	800673	1.18329e+06	1.00991e+06	484864	412549	417243	1.4023e+06	503408	701081	674502	703781
CL(62:1_FA16:1)	CL	PG_CL	Cardiolipin	CL	C16:1	C16:1	1.11314e+06	1.21247e+06	1.91664e+06	2.34542e+06	1.2675e+06	1.4485e+06	1.09734e+06	956386	1.54689e+06	3.22289e+06	5.44494e+06	3.9767e+06	240630	635943	1.31049e+06	617339	1.33409e+06	1.17643e+06	721435	1.1675e+06	3.84804e+06	4.83773e+06	8.55166e+06	4.86271e+06	906767	907196	1.0759e+06	1.33246e+06	4.94208e+06	4.5677e+06	5.84907e+06	5.40092e+06	1.55017e+06	1.02121e+06	1.4303e+06	3.58038e+06	2.63896e+06	2.89871e+06	3.28496e+06	3.14832e+06
CL(62:2_FA14:0)	CL	PG_CL	Cardiolipin	CL	C14:0	C14:0	3.92818e+06	7.31347e+06	1.34017e+07	1.20124e+07	4.05131e+06	1.00714e+07	8.01546e+06	5.65815e+06	5.69672e+06	1.66752e+07	3.62823e+07	1.90293e+07	1.83261e+06	5.76792e+06	7.21997e+06	3.6527e+06	4.59523e+06	3.18293e+06	6.04947e+06	5.00562e+06	8.43985e+06	9.53548e+06	9.20088e+06	1.10528e+07	2.21768e+06	2.44447e+06	3.36255e+06	4.51823e+06	9.7638e+06	1.04565e+07	1.25726e+07	1.11326e+07	3.1771e+06	2.95373e+06	3.443e+06	3.41714e+06	4.85653e+06	5.00068e+06	6.0301e+06	5.6418e+06
CL(62:2_FA15:0)	CL	PG_CL	Cardiolipin	CL	C15:0	C15:0	465611	967275	1.43959e+06	1.53358e+06	762400	1.39282e+06	1.4311e+06	979159	679211	2.36878e+06	5.85436e+06	2.88861e+06	246526	653521	754897	443768	295609	301913	441347	472626	974942	1.17616e+06	1.35574e+06	1.33062e+06	414331	381575	669428	790919	1.2e+06	1.28304e+06	2.01383e+06	1.60416e+06	416473	354460	423196	536565	304454	312596	470263	365564
CL(62:2_FA16:0)	CL	PG_CL	Cardiolipin	CL	C16:0	C16:0	1.62365e+06	2.87497e+06	4.56074e+06	4.56105e+06	1.77456e+06	4.43718e+06	3.03501e+06	2.52856e+06	2.09467e+06	6.95436e+06	1.40475e+07	6.40675e+06	893847	2.88761e+06	3.55664e+06	1.93048e+06	2.2556e+06	1.64469e+06	3.26662e+06	2.20978e+06	2.46512e+06	2.57617e+06	1.08639e+07	3.34548e+06	964882	1.10218e+06	1.48031e+06	1.85123e+06	2.9354e+06	3.11832e+06	4.52164e+06	3.7865e+06	1.72965e+06	1.43117e+06	1.79254e+06	5.34535e+06	2.21987e+06	2.51122e+06	2.61246e+06	2.77955e+06
CL(62:2_FA16:1)	CL	PG_CL	Cardiolipin	CL	C16:1	C16:1	5.04042e+06	4.67982e+06	7.40298e+06	8.24845e+06	5.35256e+06	6.73216e+06	4.72981e+06	3.82726e+06	7.83822e+06	1.40085e+07	2.43949e+07	1.69782e+07	939145	2.50297e+06	4.64916e+06	2.54614e+06	5.22459e+06	4.66974e+06	3.50503e+06	3.9519e+06	1.75797e+07	2.01505e+07	3.7067e+07	2.283e+07	4.50327e+06	4.4343e+06	4.33829e+06	6.51209e+06	2.38368e+07	2.30557e+07	2.58229e+07	2.12969e+07	6.63257e+06	4.32436e+06	6.49004e+06	1.4835e+07	1.14589e+07	1.23066e+07	1.35239e+07	1.29212e+07
CL(63:1_FA14:0)	CL	PG_CL	Cardiolipin	CL	C14:0	C14:0	60313.1	83649	108684	163681	45884.6	40025.1	25796.6	31844.1	97713	128877	276980	207601	15894.9	21268.3	52925.3	37831.6	59616.8	32355	18007.2	28124.9	304356	287537	297416	353944	40228.3	46292	37247	60874.2	323567	373995	328132	286923	74938.9	43355.7	61666	62663.5	55856	58272.8	73101.5	71613.6
CL(63:1_FA15:0)	CL	PG_CL	Cardiolipin	CL	C15:0	C15:0	29459.6	30701	41701.9	47361.1	19422.2	19229	14029.7	12657.8	30752.1	44794.8	101531	54553.4	9865.12	15873.3	20088.6	10314	26318	13848	21005.8	12823.7	68647.1	78725.2	54426.6	76424.9	19002.3	12416.8	13892.8	13916.6	68419.7	69814.4	78461.4	73652.6	30259.4	14436.3	25418.4	17164	19254.8	22615.1	20457.6	28114.4
CL(63:1_FA16:0)	CL	PG_CL	Cardiolipin	CL	C16:0	C16:0	181653	129412	123019	168388	91977.4	61829.3	65930.4	67551.9	116248	117775	207489	166242	103776	109585	72203.7	107149	186137	136335	138317	116086	276250	235840	309526	210379	109123	112250	84159.8	111052	268130	257206	264478	263712	110961	90930.5	128312	88059.1	168617	147196	158963	215152
CL(63:2_FA15:0)	CL	PG_CL	Cardiolipin	CL	C15:0	C15:0	86864.7	83358.3	151273	182117	46146.4	47854.7	41745.5	29192	105430	207827	447246	292336	18788.2	35999.2	63514.7	49821.9	35938.8	36882.5	19556.3	30700	283474	361314	364522	363659	37018	38138.4	41544.9	60752.4	306982	356734	440104	370764	71477	42956.8	62356.9	69586	45059.8	57425.2	65057.2	73598.9
CL(63:2_FA17:0)	CL	PG_CL	Cardiolipin	CL	C17:0	C17:0	52690.4	31837.2	27194.2	30400.8	19155.6	18698.7	19230.8	12099.3	25514.7	21925.6	23200.9	14714.9	35205.9	46392.4	47920.5	38644.9	65046.8	58831.4	23538.8	28150.3	39312.9	26870	45791.4	15360.7	18252.5	16593.3	11073.1	24565	38385.2	30760.3	37096.6	26690.3	62561	23089.1	18425.3	35235	40843.4	31625.7	24165.8	40569.3
CL(64:0_FA14:0)	CL	PG_CL	Cardiolipin	CL	C14:0	C14:0	479331	446885	738509	745838	359997	517544	542745	418394	462766	919430	1.68635e+06	1.32532e+06	241435	407718	492820	330665	456199	347330	346133	354359	711828	789093	903059	1.07908e+06	211012	233483	316519	421251	760701	804628	1.16433e+06	1.06839e+06	315047	326131	429371	448957	382008	500084	583667	598859
CL(64:0_FA15:0)	CL	PG_CL	Cardiolipin	CL	C15:0	C15:0	3.98929e+06	4.60145e+06	7.78461e+06	8.67163e+06	2.79014e+06	3.05239e+06	3.91199e+06	2.52513e+06	4.71665e+06	9.33907e+06	1.55986e+07	1.28509e+07	1.71518e+06	3.27792e+06	4.23607e+06	2.49115e+06	2.31262e+06	2.27479e+06	1.68092e+06	2.10341e+06	9.43456e+06	1.2078e+07	1.2812e+07	1.46101e+07	2.12235e+06	2.15245e+06	2.98265e+06	3.71688e+06	1.03569e+07	1.16355e+07	1.25898e+07	1.2296e+07	5.10542e+06	3.6745e+06	4.35596e+06	5.13966e+06	3.00954e+06	3.81502e+06	4.80267e+06	4.55794e+06
CL(64:1_FA15:0)	CL	PG_CL	Cardiolipin	CL	C15:0	C15:0	1.27539e+06	1.62838e+06	2.22681e+06	2.57307e+06	1.38977e+06	1.56512e+06	1.92988e+06	1.30661e+06	1.79356e+06	3.75762e+06	7.22635e+06	4.89271e+06	490719	1.00271e+06	1.40856e+06	861789	827192	694156	773537	780677	4.07144e+06	4.27556e+06	4.76532e+06	4.88656e+06	979117	876466	1.34962e+06	1.73694e+06	4.55907e+06	4.27754e+06	5.53945e+06	4.85825e+06	1.47813e+06	1.18594e+06	1.51974e+06	1.66818e+06	1.12644e+06	1.36365e+06	1.56324e+06	1.61581e+06
CL(64:1_FA16:0)	CL	PG_CL	Cardiolipin	CL	C16:0	C16:0	854782	1.09527e+06	1.90386e+06	2.0447e+06	1.2871e+06	1.9738e+06	1.9657e+06	1.63112e+06	995643	2.40567e+06	4.80529e+06	3.73493e+06	704521	1.28825e+06	2.04807e+06	1.25186e+06	1.35583e+06	1.09941e+06	1.57414e+06	1.66588e+06	1.82111e+06	1.57254e+06	2.68461e+06	2.5198e+06	688254	806909	1.2037e+06	1.47536e+06	1.73599e+06	1.81864e+06	2.40893e+06	2.29623e+06	1.27596e+06	940378	1.63333e+06	2.14454e+06	1.53511e+06	1.50965e+06	1.87331e+06	2.22098e+06
CL(64:1_FA16:1)	CL	PG_CL	Cardiolipin	CL	C16:1	C16:1	3.72576e+06	3.72848e+06	5.50018e+06	5.5808e+06	4.09907e+06	4.03098e+06	4.27538e+06	3.46864e+06	4.86358e+06	9.06642e+06	1.49385e+07	1.21546e+07	1.10928e+06	2.13897e+06	2.77741e+06	2.04999e+06	2.54309e+06	2.52079e+06	1.93495e+06	2.57547e+06	1.13904e+07	1.12384e+07	1.35584e+07	1.40664e+07	2.74498e+06	2.51673e+06	3.86104e+06	4.71944e+06	1.21485e+07	1.25988e+07	1.52757e+07	1.38627e+07	4.20349e+06	2.86003e+06	4.10818e+06	4.70608e+06	3.79536e+06	4.64656e+06	5.28826e+06	5.73461e+06
CL(64:1_FA18:1)	CL	PG_CL	Cardiolipin	CL	C18:1	C18:1	138988	140209	173193	186625	235362	361910	253779	244710	131303	153058	257714	264762	93769.6	190820	322264	211008	275517	161526	176850	207207	117273	140421	559000	196110	131130	161841	163593	212891	138974	129520	215559	227609	145617	120603	198614	328339	143310	167833	209818	270220
CL(64:1_FAcy17:0)	CL	PG_CL	Cardiolipin	CL	Ccy17:0	Ccy17:0	298844	211180	396845	377059	258952	395140	237853	232602	250222	397281	656726	584307	88427.6	182371	448459	233121	299936	259854	227948	221851	457490	378067	1.77974e+06	518710	210554	226005	245249	276875	440612	406069	621455	512898	253556	156586	430777	1.13466e+06	312005	459062	355779	532874
CL(64:1_FA17:0)	CL	PG_CL	Cardiolipin	CL	C17:0	C17:0	34335	52738.4	51587.3	53102.9	66488.1	85891.7	93363.3	69367.8	30553.8	78205	132529	95245.5	32824	51848	47899	29715.7	61469	56380.5	38382.2	44257.9	49896.7	38820.3	288490	55753.5	41961.8	46896.9	61095.9	62691.9	55832	53970.7	80468.9	54499.3	60260.2	27675.4	45995.5	117186	54233.2	50855.8	42784.2	37583.2
CL(64:2_FA14:0)	CL	PG_CL	Cardiolipin	CL	C14:0	C14:0	465239	779773	1.06511e+06	1.05943e+06	615372	1.0753e+06	791030	671636	454219	1.22649e+06	2.30578e+06	1.63447e+06	298671	573039	810123	483257	733313	417874	599602	557933	894825	908024	1.13535e+06	1.11945e+06	371027	439379	558765	633846	918646	994034	1.14997e+06	1.18294e+06	471933	382475	634089	671952	573170	695096	743034	854250
CL(64:2_FA15:0)	CL	PG_CL	Cardiolipin	CL	C15:0	C15:0	4.58209e+06	7.78747e+06	1.11076e+07	1.21104e+07	6.68327e+06	7.9153e+06	8.21243e+06	6.32607e+06	7.57102e+06	1.60304e+07	2.96867e+07	2.04335e+07	2.24584e+06	5.2969e+06	6.05361e+06	3.72524e+06	3.27941e+06	3.0407e+06	3.83309e+06	3.59542e+06	1.50717e+07	1.60645e+07	1.89027e+07	1.89268e+07	4.63868e+06	3.49579e+06	5.96672e+06	7.42953e+06	1.85472e+07	1.77115e+07	2.10317e+07	2.00319e+07	6.49179e+06	4.20897e+06	5.69489e+06	6.46178e+06	5.12016e+06	6.20057e+06	5.87372e+06	6.89323e+06
CL(64:2_FA16:0)	CL	PG_CL	Cardiolipin	CL	C16:0	C16:0	3.05718e+06	5.7107e+06	7.31597e+06	8.88745e+06	5.34355e+06	8.13584e+06	7.44106e+06	6.99158e+06	4.00849e+06	1.02342e+07	1.7357e+07	1.28539e+07	2.18599e+06	5.81695e+06	7.9056e+06	5.16717e+06	4.49192e+06	4.03283e+06	5.58159e+06	6.30269e+06	6.01174e+06	6.55743e+06	8.83477e+06	9.2409e+06	3.06535e+06	3.12588e+06	4.55139e+06	6.11749e+06	6.83417e+06	6.06232e+06	8.63961e+06	8.45662e+06	5.17275e+06	3.97543e+06	5.38391e+06	6.74938e+06	5.95003e+06	6.76903e+06	7.3605e+06	8.93994e+06
CL(64:2_FA16:1)	CL	PG_CL	Cardiolipin	CL	C16:1	C16:1	1.30424e+07	1.57942e+07	1.82799e+07	1.98006e+07	1.56241e+07	1.38728e+07	1.51132e+07	1.21249e+07	1.7784e+07	3.28365e+07	5.38147e+07	4.25136e+07	3.2772e+06	7.49075e+06	9.58558e+06	5.9297e+06	7.12263e+06	6.90833e+06	6.42448e+06	8.72563e+06	4.17761e+07	4.67216e+07	5.14959e+07	5.20465e+07	1.15675e+07	1.0249e+07	1.444e+07	1.82944e+07	5.05815e+07	5.01863e+07	5.51448e+07	5.01877e+07	1.79572e+07	1.1438e+07	1.36113e+07	1.70989e+07	1.43282e+07	1.83092e+07	1.85672e+07	1.95996e+07
CL(64:2_FA18:1)	CL	PG_CL	Cardiolipin	CL	C18:1	C18:1	195892	243026	347500	453919	530360	1.01242e+06	704826	680270	250793	339573	739962	736315	196256	443265	637766	395975	419624	310411	336023	416983	355744	367858	2.12033e+06	535957	341658	387247	495603	594015	359149	327308	779450	510685	439078	280392	455104	1.05673e+06	400746	470925	478120	465949
CL(64:2_FAcy17:0)	CL	PG_CL	Cardiolipin	CL	Ccy17:0	Ccy17:0	531600	653398	1.03834e+06	1.05842e+06	1.08077e+06	1.76717e+06	1.14674e+06	913705	966931	1.50756e+06	3.03485e+06	2.66676e+06	260645	528871	1.23988e+06	546052	916619	746164	747161	836225	1.78327e+06	1.86913e+06	7.32651e+06	2.6713e+06	890768	1.02674e+06	999330	1.26863e+06	2.09305e+06	2.13987e+06	2.97479e+06	2.59847e+06	1.27599e+06	689969	1.64319e+06	5.06077e+06	1.4153e+06	1.95783e+06	1.9513e+06	1.9826e+06
CL(64:3_FA18:1)	CL	PG_CL	Cardiolipin	CL	C18:1	C18:1	105909	107674	151020	216909	469353	695746	507148	506781	112764	165159	376099	273774	136203	213911	410949	277115	185644	168463	206689	231283	140173	150119	180018	177403	259400	260119	342656	483358	151671	129713	219897	155201	181902	186808	286749	208288	141420	164529	190717	184990
CL(64:3_FAcy17:0)	CL	PG_CL	Cardiolipin	CL	Ccy17:0	Ccy17:0	87907.7	163267	221667	247090	202225	506859	294057	301522	100955	317364	590963	457469	62883.1	180819	272911	161521	180037	111245	235178	220774	130062	119908	437776	199727	113648	145025	173842	179674	97389.1	131183	211665	158266	94966.3	97510.2	156647	312754	121135	152632	179533	151459
CL(64:3_FA17:0)	CL	PG_CL	Cardiolipin	CL	C17:0	C17:0	174884	334376	635075	548755	259616	722327	552678	474901	176259	711721	1.48976e+06	921254	147890	468333	503253	323648	285304	124288	450479	310451	206552	139008	194063	187490	138546	118134	202833	202543	167168	136710	302849	171411	79696	158285	135208	116446	108511	101343	145524	132502
CL(65:1_FA14:0)	CL	PG_CL	Cardiolipin	CL	C14:0	C14:0	359695	379169	649612	671615	182205	218999	188100	165637	393501	672338	1.26384e+06	930739	100290	203172	314706	172016	236089	245961	157587	186639	1.09905e+06	1.19754e+06	1.20993e+06	1.5338e+06	152680	166101	154921	221415	1.12544e+06	1.07772e+06	1.33938e+06	1.15017e+06	384040	276658	388688	368253	390154	404352	480918	466835
CL(65:1_FA16:0)	CL	PG_CL	Cardiolipin	CL	C16:0	C16:0	243316	211867	303862	367542	148527	149038	156600	133113	230378	371057	566467	484682	79069.1	116934	171662	122224	210968	187681	123468	169945	503757	528510	585976	687176	140684	142660	122098	164592	466663	500560	580425	495708	210946	190641	238161	195666	258267	320086	337730	310678
CL(65:2_FA16:1)	CL	PG_CL	Cardiolipin	CL	C16:1	C16:1	125021	157206	246335	255129	183096	305891	317221	314101	111546	310730	547600	371916	103959	197062	211262	186944	170357	141377	454067	326492	158386	190204	198806	210368	134654	107972	152946	205703	144087	124615	180851	180597	76107.1	119073	103758	99475.6	158886	132138	207370	181256
CL(65:2_FA17:0)	CL	PG_CL	Cardiolipin	CL	C17:0	C17:0	14407.2	21209.2	21630.6	25333.6	34270.6	25441.8	22050.8	23412.8	23883.2	28499.5	30252.1	28337.5	13688.5	41459.5	24038.4	17641	30132.2	31174.9	18759.8	40162.9	50643.8	27542.8	38419.2	46026.9	29855.9	30930.1	22563.3	43380	49947.5	41051.1	51050	54497.3	42927	18251.9	32447.9	42353.4	54789.5	54875.7	63287.6	66254.4
CL(65:2_FA18:1)	CL	PG_CL	Cardiolipin	CL	C18:1	C18:1	63079.2	32179.5	60607.3	49132.4	39051.3	59377.2	59689.9	45283.5	22802.3	19531.7	35371.4	19507.4	41086.2	60551.8	109654	61498.7	36737.5	28431.6	30595.3	31636.4	34181.1	28241.4	28706.5	33332.2	21923.1	25248.9	27077.4	39761.8	23610.5	12695.3	20861.5	17147.3	28788.6	23363.7	35015	20195.5	26597.7	21583	22240	23112.9
CL(66:3_FA15:0)	CL	PG_CL	Cardiolipin	CL	C15:0	C15:0	463648	930616	1.3176e+06	1.42572e+06	1.24499e+06	2.21979e+06	2.94755e+06	1.69359e+06	592451	1.85022e+06	3.39964e+06	1.9358e+06	395311	1.41521e+06	985056	694038	512474	309519	805015	552841	329808	287408	410186	533389	376912	311901	848997	861698	313899	329918	714412	506101	260562	397658	350894	344921	174452	188464	275471	216072
CL(66:3_FA16:0)	CL	PG_CL	Cardiolipin	CL	C16:0	C16:0	1.4384e+07	3.27237e+07	4.89988e+07	4.78861e+07	1.98028e+07	4.59088e+07	3.84556e+07	3.049e+07	1.24101e+07	4.25093e+07	7.79418e+07	4.30569e+07	1.83736e+07	4.79708e+07	6.40048e+07	3.75328e+07	4.23368e+07	2.104e+07	7.29016e+07	4.89766e+07	1.06497e+07	9.19394e+06	1.29853e+07	1.75862e+07	6.96261e+06	7.25812e+06	1.38192e+07	1.69922e+07	7.11586e+06	7.76066e+06	1.66958e+07	1.38667e+07	8.53478e+06	1.4757e+07	1.49238e+07	1.61975e+07	1.21319e+07	1.45443e+07	2.15495e+07	1.99306e+07
CL(66:3_FA16:1)	CL	PG_CL	Cardiolipin	CL	C16:1	C16:1	8.52495e+06	1.38559e+07	2.13781e+07	2.31714e+07	1.6787e+07	2.53043e+07	2.40425e+07	1.97527e+07	9.68808e+06	3.24431e+07	5.69696e+07	3.78255e+07	4.85114e+06	1.25715e+07	2.00722e+07	1.24627e+07	1.32798e+07	8.80875e+06	2.02194e+07	1.86298e+07	2.17498e+07	2.00338e+07	2.48554e+07	2.80906e+07	1.07546e+07	9.35536e+06	1.27396e+07	1.84588e+07	1.77694e+07	1.76607e+07	2.61911e+07	2.47232e+07	1.15031e+07	1.1217e+07	1.3946e+07	1.87582e+07	1.7363e+07	1.83633e+07	2.44891e+07	2.41598e+07
CL(66:3_FAcy17:0)	CL	PG_CL	Cardiolipin	CL	Ccy17:0	Ccy17:0	250362	413914	668222	660989	893055	1.53684e+06	1.3805e+06	1.03511e+06	250984	928203	2.08554e+06	1.31418e+06	192834	433019	891586	703100	293107	192204	560937	421897	424442	293095	467645	567428	445821	476921	593374	753434	259362	303642	661925	527064	256199	286524	473677	562530	200919	236208	367706	302627
CL(66:3_FA18:1)	CL	PG_CL	Cardiolipin	CL	C18:1	C18:1	271947	434187	623454	680650	812102	1.32229e+06	1.18614e+06	899555	228939	943793	1.74962e+06	1.08232e+06	177970	591631	842092	506578	397838	250874	564399	496061	454279	457459	2.5491e+06	654657	516681	500002	686706	821979	371995	376051	772994	583626	399343	349082	464714	1.3796e+06	378319	563832	552198	491561
CL(66:2_FA14:0)	CL	PG_CL	Cardiolipin	CL	C14:0	C14:0	1.392e+06	1.48421e+06	2.62548e+06	2.59405e+06	1.87342e+06	2.33192e+06	2.00077e+06	1.9283e+06	1.48252e+06	2.95911e+06	5.18933e+06	4.24623e+06	756798	1.37486e+06	2.08144e+06	1.23891e+06	1.06739e+06	1.37606e+06	1.47333e+06	1.338e+06	3.80555e+06	3.76177e+06	3.9206e+06	5.0487e+06	1.7959e+06	1.76666e+06	1.82166e+06	2.47671e+06	3.32177e+06	3.73675e+06	4.38004e+06	4.56987e+06	2.61422e+06	1.56373e+06	2.57211e+06	2.8991e+06	2.70795e+06	2.84851e+06	3.60061e+06	3.20598e+06
CL(66:2_FA15:0)	CL	PG_CL	Cardiolipin	CL	C15:0	C15:0	1.16382e+06	1.51129e+06	2.14937e+06	2.37376e+06	2.42155e+06	2.68505e+06	2.79895e+06	2.10986e+06	1.36806e+06	2.90272e+06	5.4922e+06	4.35747e+06	671347	1.24719e+06	1.71332e+06	1.19111e+06	726427	782791	883158	744507	2.99993e+06	2.91655e+06	3.26208e+06	4.04034e+06	2.05532e+06	1.94218e+06	2.17693e+06	2.64968e+06	2.4493e+06	2.88468e+06	3.96185e+06	4.30675e+06	1.84497e+06	1.15043e+06	2.51151e+06	2.4937e+06	885219	1.1406e+06	1.54685e+06	1.30723e+06
CL(66:2_FA16:0)	CL	PG_CL	Cardiolipin	CL	C16:0	C16:0	3.57314e+07	4.74618e+07	6.61686e+07	7.67466e+07	4.70829e+07	5.09269e+07	5.09015e+07	4.57642e+07	4.52525e+07	8.48469e+07	1.17104e+08	1.05503e+08	2.45076e+07	4.47816e+07	6.13191e+07	4.27784e+07	5.23219e+07	5.55491e+07	6.28382e+07	5.80745e+07	1.09299e+08	1.05946e+08	1.27532e+08	1.38365e+08	4.56334e+07	4.68731e+07	4.50165e+07	6.31113e+07	1.01287e+08	1.0484e+08	1.17018e+08	1.31785e+08	8.32902e+07	5.59826e+07	9.32465e+07	1.01956e+08	1.07473e+08	1.17059e+08	1.34172e+08	1.41683e+08
CL(66:2_FA16:1)	CL	PG_CL	Cardiolipin	CL	C16:1	C16:1	8.89041e+07	9.84418e+07	1.28076e+08	1.47263e+08	1.01348e+08	9.09902e+07	9.62183e+07	9.30179e+07	9.63522e+07	1.6533e+08	2.03923e+08	1.97611e+08	4.66962e+07	7.95106e+07	1.1398e+08	8.39125e+07	1.27557e+08	1.21856e+08	1.00723e+08	1.21412e+08	2.27823e+08	2.27278e+08	2.57391e+08	2.90631e+08	1.06324e+08	1.06634e+08	9.61917e+07	1.3496e+08	2.27852e+08	2.29313e+08	2.40355e+08	2.71628e+08	1.82601e+08	1.2385e+08	1.90948e+08	2.08411e+08	2.31972e+08	2.52958e+08	2.68038e+08	2.87281e+08
CL(66:2_FA17:0)	CL	PG_CL	Cardiolipin	CL	C17:0	C17:0	262970	388738	827524	794089	1.11664e+06	1.37026e+06	1.79468e+06	1.21635e+06	482003	1.11895e+06	1.78901e+06	1.4349e+06	326191	591163	743232	587501	295411	330292	508746	516898	653645	646453	939442	854387	702726	579979	971260	1.10334e+06	585243	708791	865873	910414	701965	460046	602466	790585	477439	602699	724546	610273
CL(66:2_FAcy17:0)	CL	PG_CL	Cardiolipin	CL	Ccy17:0	Ccy17:0	2.15675e+06	3.11408e+06	4.5252e+06	4.64003e+06	4.82616e+06	5.37416e+06	5.8056e+06	4.26478e+06	2.60963e+06	6.51498e+06	1.04288e+07	9.57771e+06	1.14378e+06	2.02916e+06	4.30653e+06	2.82769e+06	1.42871e+06	1.60043e+06	1.64602e+06	1.81293e+06	7.49427e+06	8.33566e+06	8.86705e+06	1.03364e+07	4.97232e+06	4.97235e+06	5.04541e+06	6.34496e+06	6.9262e+06	6.91811e+06	9.87585e+06	1.02437e+07	4.93892e+06	2.76399e+06	6.43051e+06	6.82145e+06	2.45683e+06	3.26058e+06	4.04827e+06	3.19932e+06
CL(66:2_FA18:1)	CL	PG_CL	Cardiolipin	CL	C18:1	C18:1	2.73058e+06	3.78808e+06	4.87714e+06	5.41527e+06	6.43713e+06	6.81509e+06	6.09967e+06	5.00421e+06	4.04923e+06	7.50167e+06	1.06169e+07	1.07596e+07	1.49018e+06	3.00772e+06	6.0417e+06	2.97879e+06	3.79065e+06	3.27972e+06	3.6221e+06	4.21123e+06	8.65487e+06	9.15691e+06	3.527e+07	1.14768e+07	5.55002e+06	4.8107e+06	6.25211e+06	6.44489e+06	8.64045e+06	7.69231e+06	1.27121e+07	1.22928e+07	6.70578e+06	4.20109e+06	8.28245e+06	2.04204e+07	7.19168e+06	1.03071e+07	9.49787e+06	8.65033e+06
CL(66:2_FAcy19:0)	CL	PG_CL	Cardiolipin	CL	Ccy19:0	Ccy19:0	20342.2	24443.9	35874.5	27380	30393.7	31086.2	31933.3	22499.5	23218.4	20498.3	35051.9	41176.5	23330	36582.7	43975.7	28698.7	16799.6	26527.9	32520.1	19624.8	38805.4	27228.4	111229	33261.6	24620	25522.9	32240.3	24008.1	33339.1	23462.7	36475.5	44673.4	23449.3	17697.1	50924.6	83901.9	30057.3	43504.8	25316.4	34182.5
CL(66:1_FA14:0)	CL	PG_CL	Cardiolipin	CL	C14:0	C14:0	451344	678419	1.03759e+06	1.10894e+06	718867	940560	811233	695748	687973	1.42451e+06	1.972e+06	1.84639e+06	267519	491664	888619	501530	605438	507552	530362	581676	1.39462e+06	1.37981e+06	1.53961e+06	1.57596e+06	603037	618328	700138	840369	1.30835e+06	1.25804e+06	1.64754e+06	1.72942e+06	923551	624531	927064	815383	909258	1.02696e+06	1.22998e+06	1.03423e+06
CL(66:1_FA16:0)	CL	PG_CL	Cardiolipin	CL	C16:0	C16:0	8.49872e+06	1.32257e+07	1.60864e+07	1.81642e+07	1.18221e+07	1.15795e+07	1.18196e+07	1.09276e+07	1.02251e+07	2.2301e+07	3.13765e+07	3.01226e+07	4.98865e+06	9.59705e+06	1.58539e+07	1.06089e+07	1.2826e+07	1.31922e+07	1.3705e+07	1.65021e+07	2.8902e+07	2.96868e+07	3.56182e+07	3.57879e+07	1.16675e+07	1.11274e+07	1.13987e+07	1.5511e+07	2.7138e+07	2.30958e+07	3.17948e+07	3.18892e+07	2.26538e+07	1.54548e+07	2.50789e+07	2.61062e+07	3.0182e+07	3.18528e+07	3.97374e+07	3.60998e+07
CL(66:1_FA16:1)	CL	PG_CL	Cardiolipin	CL	C16:1	C16:1	2.32997e+07	3.01044e+07	4.00724e+07	4.36567e+07	2.78575e+07	2.61055e+07	2.90011e+07	2.66704e+07	2.85572e+07	5.1959e+07	7.03642e+07	6.92493e+07	1.21273e+07	2.29867e+07	3.4046e+07	2.46742e+07	3.18329e+07	3.25565e+07	2.86238e+07	4.13387e+07	7.65451e+07	7.75464e+07	8.15313e+07	9.26808e+07	2.91513e+07	2.91131e+07	3.26401e+07	4.08299e+07	6.83986e+07	7.06638e+07	8.85686e+07	8.72534e+07	5.40148e+07	3.84108e+07	6.0016e+07	6.4149e+07	7.78677e+07	7.45571e+07	9.45329e+07	8.7919e+07
CL(66:1_FA17:0)	CL	PG_CL	Cardiolipin	CL	C17:0	C17:0	83600.9	146759	175654	210363	285453	322105	413139	319651	84041.4	288972	442570	370237	78724.2	143227	242101	152025	99759.1	112466	129345	128168	158675	167211	252901	236801	173864	132649	240956	285976	199988	118001	260336	231476	201445	126267	181062	200623	123194	138988	187900	141414
CL(66:1_FAcy17:0)	CL	PG_CL	Cardiolipin	CL	Ccy17:0	Ccy17:0	726056	848674	1.26361e+06	1.30095e+06	1.27667e+06	1.44687e+06	1.33192e+06	1.12097e+06	655353	1.55326e+06	2.86177e+06	2.65838e+06	261290	617009	1.28232e+06	723617	528281	413071	508754	586526	1.82181e+06	1.87002e+06	2.32169e+06	2.3007e+06	1.16172e+06	1.17703e+06	1.2779e+06	1.60485e+06	1.69271e+06	1.71262e+06	2.56755e+06	2.58797e+06	1.03658e+06	709628	1.67206e+06	1.70301e+06	679761	827913	1.12139e+06	903101
CL(66:1_FA18:1)	CL	PG_CL	Cardiolipin	CL	C18:1	C18:1	585917	977528	1.34196e+06	1.3664e+06	1.38168e+06	1.66978e+06	1.387e+06	1.21211e+06	1.12023e+06	1.62423e+06	2.4729e+06	2.5029e+06	377457	762520	1.51446e+06	762186	950092	812598	883038	1.09239e+06	2.13259e+06	2.22314e+06	7.69677e+06	2.39145e+06	1.26915e+06	1.28538e+06	1.36544e+06	1.62248e+06	2.02439e+06	2.19452e+06	2.79398e+06	2.5217e+06	1.85132e+06	1.10418e+06	1.81049e+06	5.44704e+06	1.71788e+06	2.24733e+06	2.18428e+06	2.02162e+06
CL(67:3_FA17:0)	CL	PG_CL	Cardiolipin	CL	C17:0	C17:0	167104	149781	216642	238886	187246	142217	151292	112106	146278	275692	412657	319757	51086.8	149803	158856	104092	148312	101583	84677	125618	326769	324097	370440	419250	123928	108286	156911	168524	306469	340701	409167	335482	198700	128426	159243	171987	146510	199988	211613	206707
CL(67:3_FA18:0)	CL	PG_CL	Cardiolipin	CL	C18:0	C18:0	103935	89294.4	144993	106469	61351.5	57623.8	53313.3	56019.3	15349.4	65466.7	78034	89732.3	45504.4	94299.7	123445	104449	96733.6	113054	49304.8	122235	102376	112454	113117	113863	94216.8	98178.9	72459.5	88853.6	122500	108960	136497	112066	110823	66229.8	74160.8	96385.1	193497	190762	179339	170614
CL(67:3_FA18:1)	CL	PG_CL	Cardiolipin	CL	C18:1	C18:1	227930	195068	227931	157319	82570	60481.5	65395	60656.6	31424.9	56212.3	73839	93492.2	104720	165155	196567	172615	135353	156108	73898.6	130285	118915	98645.6	158821	130436	95806.3	93878.7	64631.3	104104	106678	128721	133735	117513	143280	65154.2	139296	97587.2	134028	181043	145491	138067
CL(67:2_FA17:0)	CL	PG_CL	Cardiolipin	CL	C17:0	C17:0	28707.5	38752.8	44891.7	54148.3	33221.6	49797.8	34330.1	42759	47536.3	64738.8	91268.6	81904.2	15451	31693.3	47698.7	24229.4	18060.3	45054.8	27150.6	38434.2	74990.3	64250.6	98444.5	116783	39234.9	31781.1	32440.8	47830.9	77592	66852.6	82772.1	94486.1	51138.4	36926.6	44064.3	40605.4	48619.3	59549.7	48749.5	54625.1
CL(67:1_FA17:0)	CL	PG_CL	Cardiolipin	CL	C17:0	C17:0	58237.6	20380.1	28611.5	25524.7	26362.5	21549.6	25777.1	14043.1	32130.3	29919.2	35317.1	26353.2	13050.7	21264.7	19839.4	17869.9	27530.6	27468.9	30649.8	33189.3	38239.9	37636.2	50033.3	49692.5	21877.5	28650.6	19730.9	29025.7	44200	31137.7	39433.4	49057.8	43824.5	23334.8	34780.4	24748.1	26179.3	35181.5	27774.6	20890.5
CL(67:1_FAcy17:0)	CL	PG_CL	Cardiolipin	CL	Ccy17:0	Ccy17:0	125670	232138	456039	378231	389538	1.11741e+06	638180	747424	80664.4	404980	1.10264e+06	637972	173851	350958	544676	349877	202948	120888	352477	377045	108042	132710	113378	162206	143259	166063	250854	322595	37567.9	83051.7	110477	112454	167021	157309	298501	283566	142830	150803	214561	195115
CL(68:4_FA14:0)	CL	PG_CL	Cardiolipin	CL	C14:0	C14:0	44217.6	62632.7	73886.9	82846.1	67779.4	114564	88997.8	74522.6	26877.1	91271.3	198210	113404	28474.8	70058.9	83610.2	56653.1	60024.6	33222.5	102182	57681.6	45309.4	31941.8	53161	40067.6	30833.5	41940.3	45739.5	38193.3	31567.4	49936.2	56867.2	34198.4	36573	24966.4	43193.8	30769.5	26349.4	29468.6	44563.9	59098.1
CL(68:4_FA16:0)	CL	PG_CL	Cardiolipin	CL	C16:0	C16:0	3.38645e+06	5.34138e+06	6.89727e+06	7.84355e+06	6.46126e+06	1.62725e+07	9.90909e+06	1.0037e+07	3.33703e+06	8.93179e+06	1.82161e+07	1.09239e+07	4.18998e+06	7.5301e+06	1.26388e+07	7.86928e+06	6.11381e+06	3.28437e+06	1.17163e+07	6.88852e+06	1.96545e+06	1.78954e+06	2.6193e+06	3.46181e+06	2.43008e+06	2.76488e+06	4.34876e+06	4.88103e+06	1.51473e+06	1.74395e+06	3.4331e+06	3.34395e+06	1.56468e+06	2.7123e+06	4.20845e+06	3.6828e+06	1.90783e+06	2.68779e+06	4.07243e+06	3.57085e+06
CL(68:4_FA16:1)	CL	PG_CL	Cardiolipin	CL	C16:1	C16:1	8.13213e+06	1.14059e+07	1.42643e+07	1.63093e+07	2.38377e+07	3.21497e+07	2.97745e+07	2.66373e+07	1.10892e+07	2.29041e+07	4.03547e+07	3.07413e+07	6.73318e+06	1.12356e+07	1.66194e+07	1.1109e+07	8.15726e+06	6.29459e+06	1.21092e+07	1.15131e+07	1.96295e+07	2.04595e+07	2.14755e+07	2.49853e+07	1.8068e+07	1.78461e+07	1.86568e+07	2.41352e+07	1.72023e+07	2.00738e+07	2.43799e+07	2.34995e+07	1.34615e+07	9.72073e+06	1.69721e+07	1.70176e+07	1.19099e+07	1.38277e+07	1.67769e+07	1.61608e+07
CL(68:4_FA17:0)	CL	PG_CL	Cardiolipin	CL	C17:0	C17:0	3.34876e+06	2.05734e+06	2.22823e+06	2.82476e+06	3.42479e+06	6.64982e+06	6.00825e+06	5.35329e+06	2.86148e+06	3.68019e+06	6.50306e+06	3.27788e+06	2.09396e+06	2.74922e+06	2.21744e+06	1.55132e+06	2.68535e+06	1.93004e+06	2.99389e+06	1.93433e+06	1.43371e+06	1.48764e+06	2.50058e+06	1.77433e+06	1.65322e+06	1.8452e+06	2.68375e+06	2.82179e+06	1.72311e+06	1.61913e+06	1.71906e+06	1.87416e+06	1.30745e+06	1.64432e+06	1.33692e+06	1.17418e+06	1.08701e+06	1.6627e+06	1.56738e+06	1.44678e+06
CL(68:4_FAcy17:0)	CL	PG_CL	Cardiolipin	CL	Ccy17:0	Ccy17:0	8.17033e+06	1.50851e+07	2.32089e+07	2.35508e+07	2.30653e+07	5.22941e+07	3.35379e+07	3.12122e+07	1.0501e+07	3.24394e+07	5.53987e+07	3.95386e+07	1.00295e+07	1.92533e+07	3.76088e+07	2.2338e+07	1.73201e+07	9.98091e+06	3.05596e+07	2.05676e+07	1.40533e+07	1.30865e+07	1.8197e+07	2.04838e+07	1.46428e+07	1.61912e+07	1.79903e+07	2.15698e+07	1.09629e+07	1.38229e+07	1.82854e+07	1.85108e+07	1.06233e+07	1.05799e+07	1.87272e+07	1.8775e+07	1.17215e+07	1.30069e+07	1.86733e+07	1.80713e+07
CL(68:4_FA18:1)	CL	PG_CL	Cardiolipin	CL	C18:1	C18:1	2.1994e+06	4.64642e+06	6.5089e+06	6.61946e+06	1.06508e+07	1.94417e+07	1.47533e+07	1.32684e+07	4.05641e+06	9.00382e+06	1.65487e+07	1.08458e+07	2.83478e+06	5.04866e+06	8.38752e+06	5.59689e+06	3.48891e+06	3.09355e+06	4.99772e+06	3.99577e+06	5.52678e+06	4.78571e+06	8.33143e+06	5.61669e+06	6.07124e+06	6.36989e+06	8.01251e+06	9.50261e+06	4.7659e+06	4.6578e+06	6.01078e+06	6.23986e+06	4.85271e+06	4.10601e+06	5.69483e+06	6.66316e+06	4.85946e+06	4.7588e+06	5.08233e+06	4.45486e+06
CL(68:4_FAcy19:0)	CL	PG_CL	Cardiolipin	CL	Ccy19:0	Ccy19:0	32397.1	42344.7	58691.5	52591.9	64067	176579	85245.7	77298.1	47619.6	80385.8	105319	75973.2	25078.2	49191.3	97567.6	43033.3	70306.3	30677.7	85129.2	51741.2	28370.7	29779.9	224168	34362.1	42203.2	58183.7	51505.3	49046.9	27403.3	23805.2	31926.8	46717.1	28556.4	29181.6	44075.8	189292	32348.4	31439.6	39819.9	37020.8
CL(68:3_FA14:0)	CL	PG_CL	Cardiolipin	CL	C14:0	C14:0	23306.5	37506.8	78513	87593.2	60249.5	93338.8	93369	73741.1	38581.1	73189.6	154299	82716.8	29414.6	56721.1	73599.5	42979.1	52731.9	33329.2	52374.5	51043.5	37979.4	37516.7	33721.5	53706	34253.2	38857.4	39489.7	35348.3	44251.1	41918.2	44655.6	35348.3	26362.2	29770.1	37316.2	27830.7	28899.1	40153.5	38670.5	37302.5
CL(68:3_FA15:0)	CL	PG_CL	Cardiolipin	CL	C15:0	C15:0	176277	411203	637382	667831	691203	1.43947e+06	1.25296e+06	1.07829e+06	296050	886202	1.92031e+06	1.07483e+06	171672	519024	750145	449557	192526	167730	438429	275107	322401	309725	341955	427194	351116	328784	621555	594972	277248	321314	475353	417359	222094	213010	324092	345215	154873	155464	274787	204464
CL(68:3_FA16:0)	CL	PG_CL	Cardiolipin	CL	C16:0	C16:0	1.59037e+06	2.95351e+06	4.85325e+06	5.62708e+06	3.94397e+06	9.85253e+06	7.8478e+06	6.76626e+06	2.27163e+06	5.83643e+06	1.05704e+07	6.27534e+06	2.67029e+06	6.36033e+06	8.98609e+06	5.63426e+06	3.36896e+06	2.35624e+06	8.35548e+06	4.65022e+06	1.44097e+06	1.52004e+06	2.08608e+06	2.23377e+06	1.73104e+06	1.93445e+06	3.20766e+06	3.551e+06	1.13088e+06	1.33088e+06	2.39418e+06	2.21657e+06	1.49385e+06	2.00344e+06	2.83237e+06	2.79681e+06	1.54314e+06	1.94835e+06	2.79995e+06	2.38246e+06
CL(68:3_FA17:0)	CL	PG_CL	Cardiolipin	CL	C17:0	C17:0	2.42054e+06	3.33581e+06	5.86756e+06	7.19737e+06	4.91712e+06	1.21527e+07	1.10763e+07	7.79468e+06	2.96945e+06	6.55871e+06	1.21777e+07	7.92722e+06	3.14461e+06	7.16873e+06	9.67681e+06	6.19038e+06	3.99309e+06	3.12848e+06	9.95042e+06	5.18144e+06	1.97242e+06	1.71832e+06	2.32732e+06	2.68252e+06	2.14466e+06	2.35335e+06	3.95136e+06	3.95228e+06	1.65531e+06	1.84253e+06	2.95479e+06	2.29108e+06	1.81889e+06	2.52163e+06	2.77296e+06	2.60092e+06	1.81322e+06	2.08245e+06	2.92445e+06	2.3762e+06
CL(68:3_FAcy17:0)	CL	PG_CL	Cardiolipin	CL	Ccy17:0	Ccy17:0	2.23612e+06	3.4027e+06	5.54108e+06	6.07138e+06	5.7829e+06	1.16622e+07	7.73321e+06	7.08338e+06	2.48954e+06	6.69567e+06	1.31721e+07	9.66862e+06	2.01507e+06	4.71801e+06	9.56486e+06	5.7816e+06	3.65809e+06	2.85134e+06	7.73033e+06	5.32022e+06	4.1104e+06	4.12449e+06	5.54124e+06	5.40025e+06	3.64182e+06	4.27717e+06	4.99507e+06	6.35036e+06	3.02804e+06	3.83683e+06	5.36098e+06	4.7816e+06	3.23059e+06	2.82574e+06	5.28959e+06	6.47597e+06	3.32606e+06	3.55914e+06	5.98308e+06	5.03201e+06
CL(68:3_FA18:1)	CL	PG_CL	Cardiolipin	CL	C18:1	C18:1	802964	1.0894e+06	1.53866e+06	1.91596e+06	3.47989e+06	5.05374e+06	4.68643e+06	3.60517e+06	983584	2.29153e+06	4.49256e+06	3.01194e+06	838309	1.55785e+06	2.83333e+06	1.65661e+06	831968	864596	1.57145e+06	1.17971e+06	1.66264e+06	1.66918e+06	2.40547e+06	2.02482e+06	1.85604e+06	2.00369e+06	2.60863e+06	3.36453e+06	1.49701e+06	1.62775e+06	2.2469e+06	1.77102e+06	1.56753e+06	1.32873e+06	1.87523e+06	2.00038e+06	1.28631e+06	1.20111e+06	1.72385e+06	1.53179e+06
CL(68:3_FA19:0)	CL	PG_CL	Cardiolipin	CL	C19:0	C19:0	36650.3	31593.7	52596.4	56369	51212.1	85370.8	94991.8	63143.4	50310.6	67126.7	100219	64923.4	35105	41587.9	51669.3	33217.1	62856.6	40097.3	67002.8	35170	46156	26147.5	57545.4	30275.4	31296.2	27790.2	46005.5	42982.4	44721	32483.2	57028.5	31469.7	31956.3	46187.7	35371.5	21855	39402.9	39136.2	38190.8	25055.3
CL(68:2_FA14:0)	CL	PG_CL	Cardiolipin	CL	C14:0	C14:0	79794.3	47901.7	62031.4	69646.6	98806.3	99553.7	76666	68671.5	52667	97577.1	158153	128040	38319.5	53080.1	108426	77223.1	67786.5	51901.4	53960.3	65358.9	73332.8	95789.8	98171.3	111275	56507.9	77642.6	58924.6	91195	67957	83213.9	139826	100159	68571.7	44354.1	94881.3	91708.5	61185.6	78913.1	109910	83336.3
CL(68:2_FA15:0)	CL	PG_CL	Cardiolipin	CL	C15:0	C15:0	2.86213e+06	3.12805e+06	3.26886e+06	4.71541e+06	8.15223e+06	6.03752e+06	6.37676e+06	5.78584e+06	3.54598e+06	6.29902e+06	1.10452e+07	9.71907e+06	1.49222e+06	2.42414e+06	4.73755e+06	2.90972e+06	1.62419e+06	2.10389e+06	1.75311e+06	2.31232e+06	7.33435e+06	8.3015e+06	8.43416e+06	1.01683e+07	6.57663e+06	6.17264e+06	7.51159e+06	9.51224e+06	6.84032e+06	8.73179e+06	9.90158e+06	8.16715e+06	5.88045e+06	3.6172e+06	6.62925e+06	5.95698e+06	3.35406e+06	3.86829e+06	5.02308e+06	4.63598e+06
CL(68:2_FA16:0)	CL	PG_CL	Cardiolipin	CL	C16:0	C16:0	9.397e+06	1.06357e+07	1.41679e+07	1.68372e+07	2.0682e+07	2.35757e+07	1.88332e+07	1.75491e+07	9.86376e+06	1.86665e+07	3.17182e+07	2.8451e+07	7.31133e+06	1.17211e+07	2.78957e+07	1.94834e+07	1.1878e+07	1.51042e+07	1.58686e+07	1.57989e+07	1.92749e+07	2.13452e+07	2.59721e+07	2.59956e+07	1.54499e+07	2.01305e+07	1.73603e+07	2.37173e+07	1.48247e+07	1.99946e+07	2.37362e+07	2.42436e+07	2.18771e+07	1.40114e+07	3.44126e+07	3.19004e+07	2.09487e+07	2.47791e+07	3.25114e+07	3.06197e+07
CL(68:2_FA16:1)	CL	PG_CL	Cardiolipin	CL	C16:1	C16:1	1.11918e+07	1.34556e+07	1.45834e+07	1.73828e+07	2.97445e+07	2.09558e+07	2.47782e+07	2.02938e+07	1.34464e+07	2.36419e+07	3.59866e+07	3.24472e+07	6.96779e+06	1.1255e+07	1.66707e+07	1.27743e+07	1.24883e+07	1.33858e+07	1.12544e+07	1.32166e+07	2.73091e+07	2.95587e+07	3.28941e+07	3.86323e+07	2.1607e+07	2.04858e+07	2.56118e+07	3.34813e+07	2.6113e+07	3.17971e+07	3.33408e+07	3.03532e+07	2.78626e+07	1.7357e+07	2.65471e+07	2.36723e+07	1.95548e+07	2.75457e+07	3.26192e+07	2.90618e+07
CL(68:2_FA17:0)	CL	PG_CL	Cardiolipin	CL	C17:0	C17:0	3.78542e+06	5.07995e+06	6.8462e+06	7.77866e+06	1.16868e+07	1.02225e+07	1.16931e+07	8.68855e+06	5.00051e+06	9.36694e+06	1.5135e+07	1.29741e+07	3.07347e+06	5.75397e+06	8.24735e+06	5.78524e+06	4.09774e+06	4.92616e+06	6.00451e+06	5.72018e+06	1.03672e+07	1.04134e+07	1.38403e+07	1.40131e+07	8.58582e+06	7.78813e+06	1.02922e+07	1.32661e+07	1.00012e+07	1.17492e+07	1.17797e+07	1.14096e+07	1.0756e+07	6.8111e+06	9.77116e+06	1.02322e+07	7.3756e+06	9.91507e+06	1.28478e+07	1.0376e+07
CL(68:2_FAcy17:0)	CL	PG_CL	Cardiolipin	CL	Ccy17:0	Ccy17:0	1.54256e+07	2.14205e+07	3.245e+07	3.30194e+07	3.95801e+07	4.18186e+07	3.12886e+07	2.90919e+07	1.9594e+07	3.42642e+07	5.59071e+07	5.66144e+07	1.16191e+07	2.11804e+07	5.06081e+07	3.90028e+07	2.65316e+07	2.92789e+07	2.68763e+07	3.36816e+07	4.66371e+07	4.46466e+07	5.69809e+07	6.32362e+07	3.4624e+07	4.58568e+07	3.53839e+07	4.7376e+07	3.48832e+07	4.76698e+07	5.36005e+07	5.33327e+07	5.02937e+07	3.43034e+07	7.65881e+07	7.37685e+07	4.94858e+07	5.63364e+07	7.46383e+07	6.83568e+07
CL(68:2_FA18:1)	CL	PG_CL	Cardiolipin	CL	C18:1	C18:1	7.37787e+06	9.76979e+06	1.2955e+07	1.33113e+07	2.33397e+07	2.12732e+07	2.08258e+07	1.77832e+07	1.17119e+07	1.80187e+07	2.91499e+07	2.6308e+07	4.84831e+06	8.24577e+06	1.41037e+07	1.03027e+07	5.7351e+06	6.80486e+06	6.43354e+06	8.96873e+06	2.09016e+07	1.97612e+07	3.059e+07	2.89507e+07	1.85774e+07	2.07123e+07	2.2651e+07	2.57314e+07	2.11387e+07	2.45501e+07	2.67412e+07	2.55093e+07	1.82053e+07	1.19728e+07	1.93233e+07	2.10813e+07	1.18472e+07	1.30453e+07	1.69381e+07	1.6299e+07
CL(68:2_FAcy19:0)	CL	PG_CL	Cardiolipin	CL	Ccy19:0	Ccy19:0	69332	49107.7	99605.6	111115	217318	345446	168748	143676	86083.3	119735	182450	188844	41782	52740.3	271730	152109	121698	62736.5	85178.8	93975.9	127485	166945	1.16555e+06	191331	148197	243793	195876	198557	103083	144548	197319	228330	197166	133426	309344	1.52315e+06	134736	203751	228085	211729
CL(68:1_FA15:0)	CL	PG_CL	Cardiolipin	CL	C15:0	C15:0	1.09551e+06	1.13339e+06	1.77329e+06	1.96045e+06	2.65762e+06	2.5829e+06	2.63365e+06	2.01835e+06	1.44878e+06	2.68343e+06	4.27324e+06	3.69396e+06	604934	943577	1.67695e+06	1.0188e+06	781235	803819	737289	925762	2.4464e+06	2.7664e+06	3.21589e+06	3.65277e+06	1.99965e+06	2.00393e+06	2.3422e+06	2.84427e+06	2.4505e+06	3.16495e+06	3.71925e+06	3.27644e+06	1.86443e+06	1.31245e+06	1.86701e+06	1.99528e+06	1.10348e+06	1.33219e+06	1.72877e+06	1.4725e+06
CL(68:1_FA17:0)	CL	PG_CL	Cardiolipin	CL	C17:0	C17:0	961092	1.05974e+06	1.67632e+06	1.68125e+06	2.91311e+06	2.34575e+06	2.61262e+06	2.04803e+06	1.08179e+06	2.23316e+06	3.51383e+06	3.17087e+06	653604	1.3334e+06	1.95424e+06	1.19533e+06	1.12976e+06	1.02325e+06	1.17345e+06	1.46027e+06	2.38985e+06	2.68942e+06	3.33932e+06	3.06336e+06	2.01415e+06	1.99471e+06	2.49306e+06	3.1991e+06	2.26542e+06	2.67882e+06	2.86216e+06	2.84733e+06	2.76069e+06	1.62317e+06	1.98513e+06	2.42411e+06	1.80801e+06	2.23902e+06	2.97766e+06	2.51525e+06
CL(68:1_FAcy17:0)	CL	PG_CL	Cardiolipin	CL	Ccy17:0	Ccy17:0	6.16863e+06	6.15499e+06	9.1983e+06	9.90507e+06	1.06125e+07	1.15852e+07	7.99615e+06	7.73789e+06	5.5753e+06	9.61521e+06	1.49607e+07	1.50298e+07	3.43032e+06	6.92234e+06	1.5811e+07	1.11748e+07	7.92188e+06	7.93212e+06	6.55427e+06	1.04148e+07	1.17824e+07	1.27103e+07	1.50559e+07	1.56419e+07	9.35152e+06	1.13994e+07	8.87867e+06	1.19486e+07	9.48994e+06	1.17898e+07	1.33692e+07	1.4048e+07	1.35506e+07	8.60543e+06	1.91838e+07	2.02893e+07	1.26418e+07	1.58655e+07	1.89286e+07	1.68091e+07
CL(68:1_FA18:1)	CL	PG_CL	Cardiolipin	CL	C18:1	C18:1	2.45048e+06	2.8062e+06	3.43233e+06	3.97647e+06	5.82307e+06	5.56787e+06	5.59292e+06	4.66236e+06	2.95085e+06	5.05645e+06	8.18225e+06	6.7291e+06	1.30128e+06	2.18748e+06	4.1049e+06	2.94352e+06	2.01701e+06	2.17117e+06	1.91807e+06	2.52322e+06	5.2998e+06	6.18161e+06	7.44109e+06	7.46648e+06	4.74466e+06	4.59452e+06	5.03056e+06	6.71475e+06	4.69582e+06	5.77064e+06	7.0017e+06	7.44832e+06	4.48914e+06	2.73251e+06	4.99606e+06	5.73984e+06	2.91854e+06	3.81174e+06	4.40895e+06	4.16244e+06
CL(68:1_FAcy19:0)	CL	PG_CL	Cardiolipin	CL	Ccy19:0	Ccy19:0	44310.9	22659.8	28086.7	30842.5	64525.4	79317.9	40563.8	35352.4	31744.2	29539.8	46412.6	43339.8	20964	25895.2	81786.6	47882	23929.8	27277.8	33805.5	33269.4	35499.7	38550.4	239755	35768.2	35416.7	55488.9	52018.3	46673.5	28196.9	31556	45959.9	56970.3	66181.5	30270.7	59465.7	351267	36603.7	65005.9	62689.2	59510.4
CL(69:3_FA18:0)	CL	PG_CL	Cardiolipin	CL	C18:0	C18:0	97664.7	89166.3	174480	148504	142132	123144	108325	124246	81366	222305	304334	261438	61798.7	74505	149117	85055.9	132109	112725	80677.1	129606	236099	255232	299522	256853	114378	115796	124194	155786	230240	233446	283654	287365	160587	100446	163811	168024	184526	219724	236212	215428
CL(69:3_FA18:1)	CL	PG_CL	Cardiolipin	CL	C18:1	C18:1	193662	215756	241938	218864	314774	247645	222493	235431	171297	304674	455421	363549	73375.1	176911	290455	176924	204903	158754	114235	193759	368662	422746	560224	452408	259653	285124	261873	335895	392143	379469	431787	416494	278212	198441	328693	258653	327080	337132	340790	354937
CL(69:2_FA18:0)	CL	PG_CL	Cardiolipin	CL	C18:0	C18:0	66185.4	62525.9	70585.9	63980.8	66670.7	59357.4	50848.9	42653.1	59149.6	80769.4	87619.7	71754.3	60956	60163.1	44050.2	39562.1	91224.4	81705.8	68663.8	61939.4	60845.5	90253.4	99626.6	105917	59478	64563.9	58142	68798.7	61876.4	69465.1	98769.6	95001.8	52671	89235.8	83491.9	67512.5	84998.3	79906.9	68889.6	64651.1
CL(69:2_FA18:1)	CL	PG_CL	Cardiolipin	CL	C18:1	C18:1	139706	159478	242883	218287	250853	501368	450204	428902	78314.2	226778	431336	289088	125650	277082	323787	185701	141941	126477	401870	259185	112140	88067.7	136263	155165	131391	156817	254047	262276	86752.8	95468.5	135865	111561	111555	134425	154977	128403	109947	119270	152506	125225
CL(70:2_FA14:0)	CL	PG_CL	Cardiolipin	CL	C14:0	C14:0	74193.5	61322.4	69581.1	72995.3	66664.9	51982.3	59142.1	50754.4	60693.7	98267.1	132173	107172	37679.2	50040.5	58903.5	43362.8	38964.8	52867.3	55760.8	50340.4	108406	104841	145298	110574	58916.6	54585.5	62433.2	70599.8	128322	146736	117201	132075	65204.5	57459.5	61652.5	69599.8	87761.8	98988.6	105378	102459
CL(70:2_FA15:0)	CL	PG_CL	Cardiolipin	CL	C15:0	C15:0	82276.6	119752	204343	203334	301644	391816	342704	219753	128095	224966	369646	297757	85915.4	120158	296978	193189	86523.4	78320.2	96358.1	68116	174719	190622	231797	259607	293874	381053	255412	321488	163748	224374	267981	226499	178785	128492	363380	361426	66130.8	96607.3	106758	121682
CL(70:2_FA16:0)	CL	PG_CL	Cardiolipin	CL	C16:0	C16:0	3.37156e+07	2.75265e+07	4.95999e+07	4.74015e+07	7.45276e+07	7.11356e+07	6.29208e+07	6.17902e+07	2.67963e+07	4.53519e+07	7.6278e+07	7.39754e+07	2.67931e+07	4.8286e+07	8.59267e+07	6.15606e+07	4.72332e+07	5.20021e+07	4.29376e+07	6.1829e+07	5.3939e+07	6.38988e+07	6.8344e+07	7.80999e+07	7.41992e+07	8.32384e+07	6.10612e+07	7.78664e+07	4.76459e+07	5.87676e+07	6.80536e+07	6.82146e+07	8.59364e+07	5.83216e+07	1.15004e+08	1.14924e+08	8.28458e+07	9.60208e+07	1.06265e+08	1.01684e+08
CL(70:2_FA16:1)	CL	PG_CL	Cardiolipin	CL	C16:1	C16:1	8.67354e+06	7.47657e+06	1.01593e+07	1.07646e+07	1.68389e+07	1.43722e+07	1.43326e+07	1.31018e+07	8.51172e+06	1.35239e+07	2.22568e+07	2.06535e+07	4.27896e+06	8.53023e+06	1.35792e+07	9.00102e+06	8.91161e+06	8.48672e+06	8.07201e+06	1.15982e+07	2.01643e+07	2.39195e+07	2.23366e+07	2.37901e+07	1.73692e+07	1.62457e+07	1.51696e+07	1.69137e+07	1.85872e+07	2.14961e+07	2.33127e+07	2.20176e+07	1.72921e+07	1.27264e+07	1.92827e+07	2.03241e+07	2.03352e+07	2.19068e+07	2.21986e+07	2.30217e+07
CL(70:2_FA17:0)	CL	PG_CL	Cardiolipin	CL	C17:0	C17:0	1.17487e+06	1.1905e+06	1.58062e+06	1.92217e+06	4.53542e+06	4.55666e+06	4.60845e+06	3.55121e+06	1.21526e+06	1.80323e+06	3.1751e+06	2.68294e+06	990012	1.97776e+06	3.26239e+06	2.019e+06	1.27434e+06	1.31486e+06	1.53244e+06	1.46635e+06	1.70473e+06	1.86814e+06	2.2322e+06	2.35255e+06	3.6965e+06	3.48278e+06	3.64336e+06	4.40346e+06	1.65003e+06	2.00518e+06	2.03633e+06	2.26661e+06	2.59506e+06	1.87513e+06	3.19092e+06	3.46157e+06	1.49035e+06	1.89977e+06	2.11043e+06	1.88175e+06
CL(70:2_FAcy17:0)	CL	PG_CL	Cardiolipin	CL	Ccy17:0	Ccy17:0	2.21322e+06	2.39746e+06	3.63846e+06	3.89749e+06	9.56866e+06	8.84534e+06	8.43416e+06	6.6582e+06	2.15234e+06	4.05221e+06	6.23774e+06	5.96299e+06	1.70806e+06	3.34418e+06	6.38362e+06	4.50694e+06	2.10106e+06	2.25683e+06	2.49558e+06	2.7684e+06	3.87543e+06	4.59828e+06	4.77459e+06	5.62015e+06	8.01599e+06	7.70973e+06	7.50985e+06	9.33693e+06	3.27012e+06	4.47462e+06	4.69769e+06	5.15148e+06	5.64718e+06	3.61358e+06	7.85379e+06	7.56751e+06	3.17332e+06	4.11093e+06	4.85471e+06	4.03772e+06
CL(70:2_FA18:0)	CL	PG_CL	Cardiolipin	CL	C18:0	C18:0	2.33192e+06	2.66093e+06	3.61822e+06	3.75909e+06	5.78789e+06	8.55116e+06	6.15019e+06	5.95013e+06	2.68782e+06	4.60796e+06	7.96278e+06	5.76336e+06	1.69882e+06	4.32347e+06	5.91669e+06	3.48382e+06	3.47099e+06	2.98568e+06	4.66114e+06	4.03036e+06	4.13809e+06	4.57308e+06	5.84714e+06	4.96261e+06	4.50791e+06	4.53068e+06	4.73576e+06	6.26763e+06	3.29592e+06	4.14844e+06	4.86453e+06	4.91372e+06	4.12831e+06	3.45826e+06	6.37459e+06	6.75754e+06	4.91141e+06	5.60401e+06	7.01114e+06	5.94123e+06
CL(70:2_FA18:1)	CL	PG_CL	Cardiolipin	CL	C18:1	C18:1	8.7085e+07	7.43585e+07	1.26037e+08	1.20485e+08	1.61442e+08	1.67274e+08	1.46771e+08	1.38221e+08	7.82589e+07	1.15279e+08	1.54137e+08	1.60828e+08	5.56372e+07	1.12761e+08	1.83095e+08	1.35677e+08	1.23987e+08	1.17236e+08	1.05629e+08	1.40411e+08	1.27955e+08	1.61122e+08	1.79285e+08	1.8294e+08	1.56197e+08	1.78977e+08	1.43548e+08	1.86567e+08	1.17446e+08	1.51855e+08	1.57459e+08	1.76253e+08	1.9477e+08	1.43837e+08	2.51371e+08	2.5375e+08	2.04582e+08	2.30342e+08	2.52331e+08	2.51098e+08
CL(70:2_FA19:0)	CL	PG_CL	Cardiolipin	CL	C19:0	C19:0	89398.1	134452	103523	156127	205463	279943	281957	219100	136196	187095	254665	201878	81468.5	122990	129932	121908	162947	129509	102733	144626	359284	293112	295840	237207	271172	235082	229013	251461	363311	269259	246007	217808	265350	235796	283424	211416	292786	287896	228178	214159
CL(70:2_FAcy19:0)	CL	PG_CL	Cardiolipin	CL	Ccy19:0	Ccy19:0	267482	246101	387926	420411	919087	1.15478e+06	717445	724522	238154	368434	700756	755430	125192	300429	885337	603513	188588	193949	177677	201651	399643	498757	661928	599363	879572	1.11012e+06	805869	965997	310959	445311	462257	590504	534059	315025	1.10319e+06	1.42824e+06	225017	335269	396277	331272
CL(70:3_FA14:0)	CL	PG_CL	Cardiolipin	CL	C14:0	C14:0	22001	39831.4	53179.4	42307	35732.2	41186.9	51378.2	41522.7	38480.2	51823	117745	68065.4	15026.7	33751.4	48270.8	27899.2	28109.6	34954.2	40682.4	31675.4	30548.5	33068.8	46858.9	49387.3	28415.5	30794.7	32451.8	23047.1	40985.1	46109.7	58244.5	36637.1	31424.2	21088	24851.2	26238.4	32080.4	24040.1	31818.3	33860.9
CL(70:3_FA15:0)	CL	PG_CL	Cardiolipin	CL	C15:0	C15:0	51691.5	76529	103917	120841	120493	206970	223391	168936	63621.1	114531	263560	163471	48106.3	70800	113535	85262.7	60097.3	34366.3	66856.4	45271.1	43242.3	55400.5	64249.5	45801.1	56372.8	66082.9	99225.3	87936.9	52265.9	60836	83554.2	78354.1	39860.9	47461.8	76017.7	52017.4	20619.5	36537.2	40533.1	30620.6
CL(70:3_FA16:1)	CL	PG_CL	Cardiolipin	CL	C16:1	C16:1	1.61041e+07	1.47724e+07	2.19497e+07	2.26937e+07	4.42266e+07	3.91553e+07	3.69209e+07	3.32749e+07	1.76966e+07	2.84252e+07	4.72436e+07	4.17127e+07	9.16994e+06	1.72026e+07	2.8755e+07	2.05688e+07	1.36661e+07	1.75884e+07	1.69169e+07	1.95473e+07	3.63127e+07	4.0157e+07	4.45002e+07	4.85045e+07	3.92313e+07	4.24446e+07	3.93403e+07	4.51775e+07	3.29983e+07	3.89467e+07	4.28005e+07	4.40508e+07	4.09525e+07	2.72898e+07	4.64136e+07	4.67852e+07	3.68093e+07	3.59725e+07	3.98245e+07	4.25775e+07
CL(70:3_FA17:0)	CL	PG_CL	Cardiolipin	CL	C17:0	C17:0	349321	545692	842097	850847	1.45614e+06	3.04523e+06	3.23815e+06	2.16565e+06	650793	1.07309e+06	1.78002e+06	1.03835e+06	696959	1.38786e+06	1.16837e+06	746253	685229	541094	1.07002e+06	632123	243246	286473	386123	346177	592794	557617	1.14038e+06	1.04797e+06	342413	335063	632746	409323	407771	441893	447473	451564	278615	346644	319790	336291
CL(70:3_FA18:1)	CL	PG_CL	Cardiolipin	CL	C18:1	C18:1	9.21706e+06	1.36598e+07	1.87769e+07	2.09325e+07	3.4971e+07	4.65179e+07	3.51407e+07	3.25892e+07	1.11487e+07	2.32137e+07	4.0947e+07	3.30677e+07	9.17537e+06	1.85693e+07	3.48839e+07	1.87002e+07	1.17044e+07	1.39203e+07	1.94974e+07	1.93039e+07	2.09847e+07	2.2587e+07	3.08435e+07	2.73879e+07	2.56165e+07	2.82649e+07	2.77447e+07	3.33916e+07	1.70499e+07	2.13201e+07	2.53612e+07	2.39441e+07	2.45562e+07	1.75683e+07	3.16944e+07	3.86784e+07	2.16105e+07	2.37788e+07	3.43275e+07	2.95518e+07
CL(70:3_FA19:0)	CL	PG_CL	Cardiolipin	CL	C19:0	C19:0	46506.4	83452.6	121385	112756	103306	267532	236497	196156	69823.2	132277	254218	112849	52636.1	116677	131462	77273.5	64833.1	42054.5	87003.1	54594.9	55945.8	49562.1	68874.7	59559.9	63116	86048	129931	106965	75563.7	58745.2	108494	62736.5	67778.3	69854.5	56168.3	47032.2	49770.6	47203.2	39407.3	31349.1
CL(70:3_FAcy19:0)	CL	PG_CL	Cardiolipin	CL	Ccy19:0	Ccy19:0	42621.4	57103.5	59806.6	55956.6	124123	213023	124156	139366	51000	62730.2	119337	76155.9	64505.7	34545.2	113589	66377.2	49174.9	39510.6	45273.5	59206.8	151885	102744	135047	80850	135637	118464	120581	109692	101981	105064	108575	83398.6	117289	71068.9	140997	114979	112856	118899	93117.6	72435.4
CL(70:4_FA16:1)	CL	PG_CL	Cardiolipin	CL	C16:1	C16:1	4.75492e+07	5.02155e+07	5.72654e+07	7.00004e+07	1.27813e+08	1.13149e+08	1.0805e+08	9.94541e+07	5.61545e+07	9.33007e+07	1.29289e+08	1.09903e+08	2.97556e+07	5.10762e+07	8.83203e+07	6.50201e+07	4.61762e+07	5.79481e+07	4.67344e+07	5.85658e+07	1.21364e+08	1.26018e+08	1.36127e+08	1.38509e+08	1.26417e+08	1.29374e+08	1.20292e+08	1.46203e+08	1.12418e+08	1.22065e+08	1.33028e+08	1.24137e+08	1.21475e+08	9.00544e+07	1.35502e+08	1.42323e+08	1.05685e+08	1.17718e+08	1.42381e+08	1.36023e+08
CL(70:4_FA17:0)	CL	PG_CL	Cardiolipin	CL	C17:0	C17:0	401298	524799	665469	732043	1.04789e+06	2.64729e+06	2.22808e+06	1.63454e+06	515509	710522	1.38174e+06	766984	480260	806030	915617	631317	509363	428310	851162	462073	260289	271846	406548	359390	411938	551098	906064	890476	256373	289505	411311	366214	356657	370874	426941	349739	305512	296148	270200	317336
CL(70:4_FAcy17:0)	CL	PG_CL	Cardiolipin	CL	Ccy17:0	Ccy17:0	2.37509e+06	2.67839e+06	4.58079e+06	4.36368e+06	9.01031e+06	1.43827e+07	1.04166e+07	8.76048e+06	2.34028e+06	4.5973e+06	8.43762e+06	6.64202e+06	1.79047e+06	3.82531e+06	9.21286e+06	5.6714e+06	2.26725e+06	2.11947e+06	3.7839e+06	2.92997e+06	3.54671e+06	3.30237e+06	4.11066e+06	5.20905e+06	7.1597e+06	8.25045e+06	7.69746e+06	9.35288e+06	2.92979e+06	3.41541e+06	4.84055e+06	4.76449e+06	3.72854e+06	3.2538e+06	7.13109e+06	7.14824e+06	2.51728e+06	3.0347e+06	4.29737e+06	3.44041e+06
CL(70:4_FA18:1)	CL	PG_CL	Cardiolipin	CL	C18:1	C18:1	3.06501e+07	4.8362e+07	7.23609e+07	7.72575e+07	1.12939e+08	1.75848e+08	1.31444e+08	1.20213e+08	4.62458e+07	9.13131e+07	1.42133e+08	1.02555e+08	3.6344e+07	7.49208e+07	1.23743e+08	7.77146e+07	6.12349e+07	4.64884e+07	8.67247e+07	7.05769e+07	7.07585e+07	6.86981e+07	9.10359e+07	9.19291e+07	7.8312e+07	9.05898e+07	9.44043e+07	1.08575e+08	6.38263e+07	7.14814e+07	9.63544e+07	7.82691e+07	7.8531e+07	6.93999e+07	9.49913e+07	1.14172e+08	7.03725e+07	7.85912e+07	9.99858e+07	9.82577e+07
CL(70:4_FAcy19:0)	CL	PG_CL	Cardiolipin	CL	Ccy19:0	Ccy19:0	158343	150670	189673	231335	344540	753637	437017	401779	151383	223132	404777	256076	105014	177031	331248	211460	161588	142100	178906	130763	693939	389852	408959	304114	454133	393151	348153	385115	481784	361048	430339	319052	401150	344244	392808	396888	396057	432721	287853	266026
CL(72:4_FA18:1)	CL	PG_CL	Cardiolipin	CL	C18:1	C18:1	1.09491e+07	1.28518e+07	1.69744e+07	1.82169e+07	4.25396e+07	5.82787e+07	4.80332e+07	4.17465e+07	1.11701e+07	2.04668e+07	3.13246e+07	2.63871e+07	1.01216e+07	1.88568e+07	3.17756e+07	2.13945e+07	1.34198e+07	1.24555e+07	1.62409e+07	1.46896e+07	2.32649e+07	1.91793e+07	2.54776e+07	2.28333e+07	3.70115e+07	3.93318e+07	3.55643e+07	4.5541e+07	2.05816e+07	2.11041e+07	2.67512e+07	2.37278e+07	2.79362e+07	2.18638e+07	3.39823e+07	3.48741e+07	1.90626e+07	2.22837e+07	2.66092e+07	2.18374e+07
