# Supplementary material for: Phospholipid composition strongly affects the assembly of β barrel proteins into purified bacterial outer membranes
Source: Nat Commun. 2026 Jan 21;17:1915. doi: 10.1038/s41467-026-68743-3 (PMC12923597; doi:10.1038/s41467-026-68743-3)
Supplement: Supplementary file 7 — Source Data [file 41467_2026_68743_MOESM7_ESM.zip]

Archive with 4 entries (4 files):
- Source Data.1.pdf
- __MACOSX/._Source Data.1.pdf
- Source Data.2.xlsx
- __MACOSX/._Source Data.2.xlsx
