# Supplementary material for: Phospholipid composition strongly affects the assembly of β barrel proteins into purified bacterial outer membranes
Source: Nat Commun. 2026 Jan 21;17:1915. doi: 10.1038/s41467-026-68743-3 (PMC12923597; doi:10.1038/s41467-026-68743-3)
Supplement: Supplementary file 7 — Source Data [file 41467_2026_68743_MOESM7_ESM.zip › Source Data.2.xlsx]

## Sheet: LC-MS MS methods
LC-MS/MS method details
Group	Target	Retention	RT Tolerance	Q1	Q2	EP (V)	CE (V)	CXP (V)				Instrument	AB Sciex 7500 Qtrap
FA	FA10:0	1.5	60	171	127	-10	-50	-15				Target Cycle	2	sec
FA	FA12:0	1.5	60	199	155	-10	-50	-15				Max dwell	0.25	sec
FA	FA14:0	1.5	60	227	183	-10	-50	-15				GS1	45	PSI
FA	FA14:1	1.5	60	225	181	-10	-50	-15				GS2	70	PSI
FA	FA15:0	1.5	60	241	197	-10	-50	-15				CUR	45	PSI
FA	FA16:0	1.5	60	255	211	-10	-50	-15				CAD	9
FA	FA16:1	1.5	60	253	209	-10	-50	-15				Temp	450	C
FA	FAcy17:0	1.5	60	267.2	223.2	-10	-50	-15				Spray V	-4500	V
FA	FA17:0	1.5	60	269.2	225.2	-10	-50	-15				Settle	13	ms
FA	FA18:0	1.5	60	283	239	-10	-50	-15				Pause	2	ms
FA	FA18:1	1.5	60	281	237	-10	-50	-15
FA	FAcy19:0	1.5	60	295	251	-10	-50	-15
FA	FA19:0	1.5	60	297	253	-10	-50	-15
FA	FA20:0	1.5	60	311	267	-10	-50	-15
LPE	LPE(12:0)	9.5	75	396.2	199.1	-10	-50	-15
LPE	LPE(14:0)	9.5	75	424.2	227.2	-10	-50	-15
LPE	LPE(15:0)	9.5	75	438.3	241.2	-10	-50	-15
LPE	LPE(16:0)	9.5	75	452.3	255.2	-10	-50	-15
LPE	LPE(16:1)	9.5	75	450.3	253.2	-10	-50	-15
LPE	LPE(cy17:0)	9.5	75	464.3	267.2	-10	-50	-15
LPE	LPE(17:0)	9.5	75	466.3	269.2	-10	-50	-15
LPE	LPE(18:0)	9.5	75	480.3	283.3	-10	-50	-15
LPE	LPE(18:1)	9.5	75	478.3	281.2	-10	-50	-15
LPE	LPE(cy19:0)	9.5	75	492.3	295.3	-10	-50	-15
LPE	LPE(19:0)	9.5	75	494.3	297.3	-10	-50	-15
LPE	LPE(20:0)	9.5	75	508.3	311.3	-10	-50	-15
LPG	LPG(12:0)	5.5	60	427.2	199.1	-10	-50	-15
LPG	LPG(14:0)	5.5	60	455.2	227.2	-10	-50	-15
LPG	LPG(15:0)	5.5	60	469.3	241.2	-10	-50	-15
LPG	LPG(16:0)	5.5	60	483.3	255.2	-10	-50	-15
LPG	LPG(16:1)	5.5	60	481.3	253.2	-10	-50	-15
LPG	LPG(cy17:0)	5.5	60	479.3	267.2	-10	-50	-15
LPG	LPG(17:0)	5.5	60	497.3	269.2	-10	-50	-15
LPG	LPG(18:0)	5.5	60	511.3	283.3	-10	-50	-15
LPG	LPG(18:1)	5.5	60	509.3	281.2	-10	-50	-15
LPG	LPG(cy19:0)	5.5	60	523.3	295.3	-10	-50	-15
LPG	LPG(19:0)	5.5	60	525.3	297.3	-10	-50	-15
LPG	LPG(20:0)	5.5	60	539.3	311.3	-10	-50	-15
PE	PE(12:0_12:0)	6	60	578.4	199.1	-10	-50	-15
PE	PE(12:0_14:0)	6	60	606.4	227.2	-10	-50	-15
PE	PE(12:0_15:0)	6	60	620.5	241.2	-10	-50	-15
PE	PE(12:0_16:0)	6	60	634.5	255.2	-10	-50	-15
PE	PE(12:0_16:1)	6	60	632.5	253.2	-10	-50	-15
PE	PE(12:0_cy17:0)	6	60	646.5	267.2	-10	-50	-15
PE	PE(12:0_17:0)	6	60	648.5	269.2	-10	-50	-15
PE	PE(12:0_18:0)	6	60	662.5	283.3	-10	-50	-15
PE	PE(12:0_18:1)	6	60	660.5	281.2	-10	-50	-15
PE	PE(12:0_cy19:0)	6	60	674.5	295.2	-10	-50	-15
PE	PE(12:0_19:0)	6	60	676.5	297.3	-10	-50	-15
PE	PE(12:0_20:0)	6	60	690.5	311.3	-10	-50	-15
PE	PE(14:0_14:0)	6	60	634.4	227.2	-10	-50	-15
PE	PE(14:0_15:0)	6	60	648.5	241.2	-10	-50	-15
PE	PE(14:0_16:0)	6	60	662.5	255.2	-10	-50	-15
PE	PE(14:0_16:1)	6	60	660.5	253.2	-10	-50	-15
PE	PE(14:0_cy17:0)	6	60	674.5	267.2	-10	-50	-15
PE	PE(14:0_17:0)	6	60	676.5	269.2	-10	-50	-15
PE	PE(14:0_18:0)	6	60	690.5	283.3	-10	-50	-15
PE	PE(14:0_18:1)	6	60	688.5	281.2	-10	-50	-15
PE	PE(14:0_cy19:0)	6	60	702.5	295.2	-10	-50	-15
PE	PE(14:0_19:0)	6	60	704.5	297.3	-10	-50	-15
PE	PE(14:0_20:0)	6	60	718.5	311.3	-10	-50	-15
PE	PE(15:0_15:0)	6	60	662.5	241.2	-10	-50	-15
PE	PE(15:0_16:0)	6	60	676.5	241.2	-10	-50	-15
PE	PE(15:0_16:1)	6	60	674.5	241.2	-10	-50	-15
PE	PE(15:0_cy17:0)	6	60	688.5	241.2	-10	-50	-15
PE	PE(15:0_17:0)	6	60	690.5	241.2	-10	-50	-15
PE	PE(15:0_18:0)	6	60	704.5	241.2	-10	-50	-15
PE	PE(15:0_18:1)	6	60	702.5	241.2	-10	-50	-15
PE	PE(15:0_cy19:0)	6	60	716.5	241.2	-10	-50	-15
PE	PE(15:0_19:0)	6	60	718.5	241.2	-10	-50	-15
PE	PE(15:0_20:0)	6	60	732.6	241.2	-10	-50	-15
PE	PE(16:0_16:0)	6	60	690.5	255.2	-10	-50	-15
PE	PE(16:0_16:1)	6	60	688.5	253.2	-10	-50	-15
PE	PE(16:0_17:0)	6	60	704.5	255.2	-10	-50	-15
PE	PE(16:0_18:0)	6	60	718.5	283.3	-10	-50	-15
PE	PE(16:0_18:1)	6	60	716.5	281.2	-10	-50	-15
PE	PE(16:0_cy19:0)	6	60	730.5	295.2	-10	-50	-15
PE	PE(16:0_19:0)	6	60	732.6	297.2	-10	-50	-15
PE	PE(16:0_20:0)	6	60	746.6	311.3	-10	-50	-15
PE	PE(16:1_17:0)	6	60	702.5	253.2	-10	-50	-15
PE	PE(16:1_18:0)	6	60	716.5	253.2	-10	-50	-15
PE	PE(16:1_18:1)	6	60	714.5	253.2	-10	-50	-15
PE	PE(16:1_cy19:0)	6	60	728.5	253.2	-10	-50	-15
PE	PE(16:1_19:0)	6	60	730.5	253.2	-10	-50	-15
PE	PE(16:1_20:0)	6	60	744.5	253.2	-10	-50	-15
PE	PE(cy17:0_16:1)	6	60	700.5	267.2	-10	-50	-15
PE	PE(cy17:0_16:0)	6	60	702.5	267.2	-10	-50	-15
PE	PE(cy17:0_17:0)	6	60	716.5	267.2	-10	-50	-15
PE	PE(cy17:0_18:0)	6	60	730.6	267.2	-10	-50	-15
PE	PE(cy17:0_18:1)	6	60	728.5	267.2	-10	-50	-15
PE	PE(cy17:0_cy19:0)	6	60	742.6	267.2	-10	-50	-15
PE	PE(cy17:0_19:0)	6	60	744.6	267.2	-10	-50	-15
PE	PE(cy17:0_20:0)	6	60	758.6	267.2	-10	-50	-15
PE	PE(17:0_17:0)	6	60	718.5	269.2	-10	-50	-15
PE	PE(17:0_18:0)	6	60	732.6	269.2	-10	-50	-15
PE	PE(17:0_18:1)	6	60	730.5	269.2	-10	-50	-15
PE	PE(17:0_cy19:0)	6	60	744.6	269.2	-10	-50	-15
PE	PE(17:0_19:0)	6	60	746.6	269.2	-10	-50	-15
PE	PE(17:0_20:0)	6	60	760.6	269.2	-10	-50	-15
PE	PE(18:0_18:0)	6	60	746.6	283.3	-10	-50	-15
PE	PE(18:0_18:1)	6	60	744.6	281.2	-10	-50	-15
PE	PE(18:0_cy19:0)	6	60	758.6	295.3	-10	-50	-15
PE	PE(18:0_19:0)	6	60	760.6	297.3	-10	-50	-15
PE	PE(18:0_20:0)	6	60	774.6	311.3	-10	-50	-15
PE	PE(18:1_18:1)	6	60	742.5	281.2	-10	-50	-15
PE	PE(18:1_cy19:0)	6	60	756.6	295.3	-10	-50	-15
PE	PE(18:1_19:0)	6	60	758.6	297.3	-10	-50	-15
PE	PE(18:1_20:0)	6	60	772.6	311.2	-10	-50	-15
PE	PE(19:0_cy19:0)	6	60	772.6	295.3	-10	-50	-15
PE	PE(19:0_19:0)	6	60	774.6	297.3	-10	-50	-15
PE	PE(19:0_20:0)	6	60	788.6	297.3	-10	-50	-15
PE	PE(cy19:0_20:0)	6	60	786.6	295.3	-10	-50	-15
PE	PE(20:0_20:0)	6	60	802.6	311.3	-10	-50	-15
PG	PG(12:0_12:0)	3	60	609.4	199.2	-10	-50	-15
PG	PG(12:0_14:0)	3	60	637.4	227.2	-10	-50	-15
PG	PG(12:0_15:0)	3	60	651.4	241.2	-10	-50	-15
PG	PG(12:0_16:0)	3	60	665.4	255.2	-10	-50	-15
PG	PG(12:0_16:1)	3	60	663.5	253.2	-10	-50	-15
PG	PG(12:0_cy17:0)	3	60	677.5	267.2	-10	-50	-15
PG	PG(12:0_17:0)	3	60	679.5	269.2	-10	-50	-15
PG	PG(12:0_18:0)	3	60	693.5	283.2	-10	-50	-15
PG	PG(12:0_18:1)	3	60	691.5	281.2	-10	-50	-15
PG	PG(12:0_cy19:0)	3	60	705.5	295.3	-10	-50	-15
PG	PG(12:0_19:0)	3	60	707.5	297.3	-10	-50	-15
PG	PG(12:0_20:0)	3	60	721.5	311.2	-10	-50	-15
PG	PG(14:0_14:0)	3	60	665.4	227.2	-10	-50	-15
PG	PG(14:0_15:0)	3	60	679.5	241.2	-10	-50	-15
PG	PG(14:0_16:0)	3	60	693.5	227.2	-10	-50	-15
PG	PG(14:0_16:1)	3	60	691.5	253.2	-10	-50	-15
PG	PG(14:0_cy17:0)	3	60	705.5	267.2	-10	-50	-15
PG	PG(14:0_17:0)	3	60	707.5	269.2	-10	-50	-15
PG	PG(14:0_18:0)	3	60	721.5	227.2	-10	-50	-15
PG	PG(14:0_18:1)	3	60	719.5	281.2	-10	-50	-15
PG	PG(14:0_cy19:0)	3	60	733.5	295.3	-10	-50	-15
PG	PG(14:0_19:0)	3	60	735.5	297.3	-10	-50	-15
PG	PG(14:0_20:0)	3	60	749.5	311.3	-10	-50	-15
PG	PG(15:0_15:0)	3	60	693.5	241.2	-10	-50	-15
PG	PG(15:0_16:0)	3	60	707.5	241.2	-10	-50	-15
PG	PG(15:0_16:1)	3	60	705.5	241.2	-10	-50	-15
PG	PG(15:0_cy17:0)	3	60	719.5	241.2	-10	-50	-15
PG	PG(15:0_17:0)	3	60	721.5	241.2	-10	-50	-15
PG	PG(15:0_18:0)	3	60	735.5	241.2	-10	-50	-15
PG	PG(15:0_18:1)	3	60	733.5	241.2	-10	-50	-15
PG	PG(15:0_cy19:0)	3	60	747.5	241.2	-10	-50	-15
PG	PG(15:0_19:0)	3	60	749.5	241.2	-10	-50	-15
PG	PG(15:0_20:0)	3	60	763.5	241.2	-10	-50	-15
PG	PG(16:0_16:0)	3	60	721.5	255.2	-10	-50	-15
PG	PG(16:0_16:1)	3	60	719.5	253.2	-10	-50	-15
PG	PG(16:0_cy17:0)	3	60	733.5	267.2	-10	-50	-15
PG	PG(16:0_17:0)	3	60	735.5	269.2	-10	-50	-15
PG	PG(16:0_18:0)	3	60	749.5	283.3	-10	-50	-15
PG	PG(16:0_18:1)	3	60	747.5	281.2	-10	-50	-15
PG	PG(16:0_cy19:0)	3	60	761.5	295.2	-10	-50	-15
PG	PG(16:0_19:0)	3	60	763.5	297.3	-10	-50	-15
PG	PG(16:0_20:0)	3	60	777.6	311.3	-10	-50	-15
PG	PG(16:1_16:1)	3	60	717.5	253.2	-10	-50	-15
PG	PG(16:1_cy17:0)	3	60	731.5	267.2	-10	-50	-15
PG	PG(16:1_17:0)	3	60	733.5	269.2	-10	-50	-15
PG	PG(16:1_18:0)	3	60	747.5	283.2	-10	-50	-15
PG	PG(16:1_18:1)	3	60	745.5	281.2	-10	-50	-15
PG	PG(16:1_cy19:0)	3	60	759.5	295.3	-10	-50	-15
PG	PG(16:1_19:0)	3	60	761.5	297.3	-10	-50	-15
PG	PG(16:1_20:0)	3	60	775.5	253.2	-10	-50	-15
PG	PG(cy17:0_17:0)	3	60	747.5	267.2	-10	-50	-15
PG	PG(cy17:0_18:0)	3	60	761.5	267.2	-10	-50	-15
PG	PG(cy17:0_18:1)	3	60	759.5	267.2	-10	-50	-15
PG	PG(cy17:0_cy19:0)	3	60	773.6	267.2	-10	-50	-15
PG	PG(cy17:0_19:0)	3	60	775.6	267.2	-10	-50	-15
PG	PG(cy17:0_20:0)	3	60	789.6	267.2	-10	-50	-15
PG	PG(17:0_17:0)	3	60	749.5	269.2	-10	-50	-15
PG	PG(17:0_18:0)	3	60	763.5	269.2	-10	-50	-15
PG	PG(17:0_18:1)	3	60	761.5	269.2	-10	-50	-15
PG	PG(17:0_cy19:0)	3	60	775.6	269.2	-10	-50	-15
PG	PG(17:0_19:0)	3	60	777.6	269.2	-10	-50	-15
PG	PG(17:0_20:0)	3	60	791.6	269.2	-10	-50	-15
PG	PG(18:0_18:0)	3	60	777.6	283.3	-10	-50	-15
PG	PG(18:0_18:1)	3	60	775.5	281.2	-10	-50	-15
PG	PG(18:0_cy19:0)	3	60	789.6	295.3	-10	-50	-15
PG	PG(18:0_19:0)	3	60	791.6	297.3	-10	-50	-15
PG	PG(18:0_20:0)	3	60	805.6	283.3	-10	-50	-15
PG	PG(18:1_18:1)	3	60	773.5	281.2	-10	-50	-15
PG	PG(18:1_cy19:0)	3	60	787.6	295.3	-10	-50	-15
PG	PG(18:1_19:0)	3	60	789.6	297.3	-10	-50	-15
PG	PG(18:1_20:0)	3	60	803.6	311.3	-10	-50	-15
PG	PG(19:0_cy19:0)	3	60	803.6	295.3	-10	-50	-15
PG	PG(19:0_19:0)	3	60	805.6	297.3	-10	-50	-15
PG	PG(cy19:0_20:0)	3	60	817.6	295.3	-10	-50	-15
PG	PG(19:0_20:0)	3	60	819.6	297.3	-10	-50	-15
PG	PG(20:0_20:0)	3	60	833.5	311.3	-10	-50	-15
CL	CL(62:1_FA14:0)	3	60	660.47	227.2	-10	-50	-15
CL	CL(62:1_FA15:0)	3	60	660.47	241.2	-10	-50	-15
CL	CL(62:1_FA16:0)	3	60	660.47	255.2	-10	-50	-15
CL	CL(62:1_FA16:1)	3	60	660.47	253.2	-10	-50	-15
CL	CL(62:2_FA14:0)	3	60	659.47	227.2	-10	-50	-15
CL	CL(62:2_FA15:0)	3	60	659.47	241.2	-10	-50	-15
CL	CL(62:2_FA16:0)	3	60	659.47	255.2	-10	-50	-15
CL	CL(62:2_FA16:1)	3	60	659.47	253.2	-10	-50	-15
CL	CL(63:1_FA14:0)	3	60	667.47	227.2	-10	-50	-15
CL	CL(63:1_FA15:0)	3	60	667.47	241.2	-10	-50	-15
CL	CL(63:1_FA16:0)	3	60	667.47	255.2	-10	-50	-15
CL	CL(63:1_FA16:1)	3	60	667.47	253.2	-10	-50	-15
CL	CL(63:1_FA17:0)	3	60	667.47	269.2	-10	-50	-15
CL	CL(63:1_FAcy17:0)	3	60	667.47	267.2	-10	-50	-15
CL	CL(63:2_FA14:0)	3	60	666.47	227.2	-10	-50	-15
CL	CL(63:2_FA15:0)	3	60	666.47	241.2	-10	-50	-15
CL	CL(63:2_FA16:0)	3	60	666.47	255.2	-10	-50	-15
CL	CL(63:2_FA16:1)	3	60	666.47	253.2	-10	-50	-15
CL	CL(63:2_FA17:0)	3	60	666.47	269.2	-10	-50	-15
CL	CL(63:2_FAcy17:0)	3	60	666.47	267.2	-10	-50	-15
CL	CL(64:0_FA14:0)	3	60	675.5	227.2	-10	-50	-15
CL	CL(64:0_FA15:0)	3	60	675.5	241.2	-10	-50	-15
CL	CL(64:0_FA16:0)	3	60	675.5	255.2	-10	-50	-15
CL	CL(64:1_FA14:0)	3	60	674.5	227.2	-10	-50	-15
CL	CL(64:1_FA15:0)	3	60	674.5	241.2	-10	-50	-15
CL	CL(64:1_FA16:0)	3	60	674.5	255.2	-10	-50	-15
CL	CL(64:1_FA16:1)	3	60	674.5	253.2	-10	-50	-15
CL	CL(64:1_FA18:1)	3	60	674.5	281.2	-10	-50	-15
CL	CL(64:1_FAcy17:0)	3	60	674.5	267.2	-10	-50	-15
CL	CL(64:1_FA17:0)	3	60	674.5	269.2	-10	-50	-15
CL	CL(64:2_FA14:0)	3	60	673.5	227.2	-10	-50	-15
CL	CL(64:2_FA15:0)	3	60	673.5	241.2	-10	-50	-15
CL	CL(64:2_FA16:0)	3	60	673.5	255.2	-10	-50	-15
CL	CL(64:2_FA16:1)	3	60	673.5	253.2	-10	-50	-15
CL	CL(64:2_FA18:1)	3	60	673.5	281.2	-10	-50	-15
CL	CL(64:2_FAcy17:0)	3	60	673.5	267.2	-10	-50	-15
CL	CL(64:3_FA16:0)	3	60	672.5	255.2	-10	-50	-15
CL	CL(64:3_FA16:1)	3	60	672.5	253.2	-10	-50	-15
CL	CL(64:3_FA18:1)	3	60	672.5	281.2	-10	-50	-15
CL	CL(64:3_FA18:0)	3	60	672.5	283.2	-10	-50	-15
CL	CL(64:3_FAcy17:0)	3	60	672.5	267.2	-10	-50	-15
CL	CL(64:3_FA17:0)	3	60	672.5	269.2	-10	-50	-15
CL	CL(65:1_FA14:0)	3	60	681.48	227.2	-10	-50	-15
CL	CL(65:1_FA15:0)	3	60	681.48	241.2	-10	-50	-15
CL	CL(65:1_FA16:0)	3	60	681.48	255.2	-10	-50	-15
CL	CL(65:1_FA16:1)	3	60	681.48	253.2	-10	-50	-15
CL	CL(65:1_FA17:0)	3	60	681.48	269.2	-10	-50	-15
CL	CL(65:1_FAcy17:0)	3	60	681.48	267.2	-10	-50	-15
CL	CL(65:1_FA18:0)	3	60	681.48	283.2	-10	-50	-15
CL	CL(65:1_FA18:1)	3	60	681.48	281.2	-10	-50	-15
CL	CL(65:1_FA19:0)	3	60	681.48	297.2	-10	-50	-15
CL	CL(65:1_FAcy19:0)	3	60	681.48	295.2	-10	-50	-15
CL	CL(65:2_FA14:0)	3	60	680.48	227.2	-10	-50	-15
CL	CL(65:2_FA15:0)	3	60	680.48	241.2	-10	-50	-15
CL	CL(65:2_FA16:0)	3	60	680.48	255.2	-10	-50	-15
CL	CL(65:2_FA16:1)	3	60	680.48	253.2	-10	-50	-15
CL	CL(65:2_FA17:0)	3	60	680.48	269.2	-10	-50	-15
CL	CL(65:2_FAcy17:0)	3	60	680.48	267.2	-10	-50	-15
CL	CL(65:2_FA18:0)	3	60	680.48	283.2	-10	-50	-15
CL	CL(65:2_FA18:1)	3	60	680.48	281.2	-10	-50	-15
CL	CL(65:2_FA19:0)	3	60	680.48	297.2	-10	-50	-15
CL	CL(65:2_FAcy19:0)	3	60	680.48	295.2	-10	-50	-15
CL	CL(66:3_FA14:0)	3	60	686.48	227.2	-10	-50	-15
CL	CL(66:3_FA15:0)	3	60	686.48	241.2	-10	-50	-15
CL	CL(66:3_FA16:0)	3	60	686.48	255.2	-10	-50	-15
CL	CL(66:3_FA16:1)	3	60	686.48	253.2	-10	-50	-15
CL	CL(66:3_FA17:0)	3	60	686.48	269.2	-10	-50	-15
CL	CL(66:3_FAcy17:0)	3	60	686.48	267.2	-10	-50	-15
CL	CL(66:3_FA18:0)	3	60	686.48	283.2	-10	-50	-15
CL	CL(66:3_FA18:1)	3	60	686.48	281.2	-10	-50	-15
CL	CL(66:3_FA19:0)	3	60	686.48	297.2	-10	-50	-15
CL	CL(66:3_FAcy19:0)	3	60	686.48	295.2	-10	-50	-15
CL	CL(66:2_FA14:0)	3	60	687.48	227.2	-10	-50	-15
CL	CL(66:2_FA15:0)	3	60	687.48	241.2	-10	-50	-15
CL	CL(66:2_FA16:0)	3	60	687.48	255.2	-10	-50	-15
CL	CL(66:2_FA16:1)	3	60	687.48	253.2	-10	-50	-15
CL	CL(66:2_FA17:0)	3	60	687.48	269.2	-10	-50	-15
CL	CL(66:2_FAcy17:0)	3	60	687.48	267.2	-10	-50	-15
CL	CL(66:2_FA18:0)	3	60	687.48	283.2	-10	-50	-15
CL	CL(66:2_FA18:1)	3	60	687.48	281.2	-10	-50	-15
CL	CL(66:2_FA19:0)	3	60	687.48	297.2	-10	-50	-15
CL	CL(66:2_FAcy19:0)	3	60	687.48	295.2	-10	-50	-15
CL	CL(66:1_FA14:0)	3	60	688.48	227.2	-10	-50	-15
CL	CL(66:1_FA15:0)	3	60	688.48	241.2	-10	-50	-15
CL	CL(66:1_FA16:0)	3	60	688.48	255.2	-10	-50	-15
CL	CL(66:1_FA16:1)	3	60	688.48	253.2	-10	-50	-15
CL	CL(66:1_FA17:0)	3	60	688.48	269.2	-10	-50	-15
CL	CL(66:1_FAcy17:0)	3	60	688.48	267.2	-10	-50	-15
CL	CL(66:1_FA18:0)	3	60	688.48	283.2	-10	-50	-15
CL	CL(66:1_FA18:1)	3	60	688.48	281.2	-10	-50	-15
CL	CL(66:1_FA19:0)	3	60	688.48	297.2	-10	-50	-15
CL	CL(66:1_FAcy19:0)	3	60	688.48	295.2	-10	-50	-15
CL	CL(67:3_FA14:0)	3	60	693.48	227.2	-10	-50	-15
CL	CL(67:3_FA15:0)	3	60	693.48	241.2	-10	-50	-15
CL	CL(67:3_FA16:0)	3	60	693.48	255.2	-10	-50	-15
CL	CL(67:3_FA16:1)	3	60	693.48	253.2	-10	-50	-15
CL	CL(67:3_FA17:0)	3	60	693.48	269.2	-10	-50	-15
CL	CL(67:3_FAcy17:0)	3	60	693.48	267.2	-10	-50	-15
CL	CL(67:3_FA18:0)	3	60	693.48	283.2	-10	-50	-15
CL	CL(67:3_FA18:1)	3	60	693.48	281.2	-10	-50	-15
CL	CL(67:3_FA19:0)	3	60	693.48	297.2	-10	-50	-15
CL	CL(67:3_FAcy19:0)	3	60	693.48	295.2	-10	-50	-15
CL	CL(67:2_FA14:0)	3	60	694.48	227.2	-10	-50	-15
CL	CL(67:2_FA15:0)	3	60	694.48	241.2	-10	-50	-15
CL	CL(67:2_FA16:0)	3	60	694.48	255.2	-10	-50	-15
CL	CL(67:2_FA16:1)	3	60	694.48	253.2	-10	-50	-15
CL	CL(67:2_FA17:0)	3	60	694.48	269.2	-10	-50	-15
CL	CL(67:2_FAcy17:0)	3	60	694.48	267.2	-10	-50	-15
CL	CL(67:2_FA18:0)	3	60	694.48	283.2	-10	-50	-15
CL	CL(67:2_FA18:1)	3	60	694.48	281.2	-10	-50	-15
CL	CL(67:2_FA19:0)	3	60	694.48	297.2	-10	-50	-15
CL	CL(67:2_FAcy19:0)	3	60	694.48	295.2	-10	-50	-15
CL	CL(67:1_FA14:0)	3	60	695.48	227.2	-10	-50	-15
CL	CL(67:1_FA15:0)	3	60	695.48	241.2	-10	-50	-15
CL	CL(67:1_FA16:0)	3	60	695.48	255.2	-10	-50	-15
CL	CL(67:1_FA16:1)	3	60	695.48	253.2	-10	-50	-15
CL	CL(67:1_FA17:0)	3	60	695.48	269.2	-10	-50	-15
CL	CL(67:1_FAcy17:0)	3	60	695.48	267.2	-10	-50	-15
CL	CL(67:1_FA18:0)	3	60	695.48	283.2	-10	-50	-15
CL	CL(67:1_FA18:1)	3	60	695.48	281.2	-10	-50	-15
CL	CL(67:1_FA19:0)	3	60	695.48	297.2	-10	-50	-15
CL	CL(67:1_FAcy19:0)	3	60	695.48	295.2	-10	-50	-15
CL	CL(68:4_FA14:0)	3	60	699.48	227.2	-10	-50	-15
CL	CL(68:4_FA15:0)	3	60	699.48	241.2	-10	-50	-15
CL	CL(68:4_FA16:0)	3	60	699.48	255.2	-10	-50	-15
CL	CL(68:4_FA16:1)	3	60	699.48	253.2	-10	-50	-15
CL	CL(68:4_FA17:0)	3	60	699.48	269.2	-10	-50	-15
CL	CL(68:4_FAcy17:0)	3	60	699.48	267.2	-10	-50	-15
CL	CL(68:4_FA18:0)	3	60	699.48	283.2	-10	-50	-15
CL	CL(68:4_FA18:1)	3	60	699.48	281.2	-10	-50	-15
CL	CL(68:4_FA19:0)	3	60	699.48	297.2	-10	-50	-15
CL	CL(68:4_FAcy19:0)	3	60	699.48	295.2	-10	-50	-15
CL	CL(68:3_FA14:0)	3	60	700.48	227.2	-10	-50	-15
CL	CL(68:3_FA15:0)	3	60	700.48	241.2	-10	-50	-15
CL	CL(68:3_FA16:0)	3	60	700.48	255.2	-10	-50	-15
CL	CL(68:3_FA16:1)	3	60	700.48	253.2	-10	-50	-15
CL	CL(68:3_FA17:0)	3	60	700.48	269.2	-10	-50	-15
CL	CL(68:3_FAcy17:0)	3	60	700.48	267.2	-10	-50	-15
CL	CL(68:3_FA18:0)	3	60	700.48	283.2	-10	-50	-15
CL	CL(68:3_FA18:1)	3	60	700.48	281.2	-10	-50	-15
CL	CL(68:3_FA19:0)	3	60	700.48	297.2	-10	-50	-15
CL	CL(68:3_FAcy19:0)	3	60	700.48	295.2	-10	-50	-15
CL	CL(68:2_FA14:0)	3	60	701.48	227.2	-10	-50	-15
CL	CL(68:2_FA15:0)	3	60	701.48	241.2	-10	-50	-15
CL	CL(68:2_FA16:0)	3	60	701.48	255.2	-10	-50	-15
CL	CL(68:2_FA16:1)	3	60	701.48	253.2	-10	-50	-15
CL	CL(68:2_FA17:0)	3	60	701.48	269.2	-10	-50	-15
CL	CL(68:2_FAcy17:0)	3	60	701.48	267.2	-10	-50	-15
CL	CL(68:2_FA18:0)	3	60	701.48	283.2	-10	-50	-15
CL	CL(68:2_FA18:1)	3	60	701.48	281.2	-10	-50	-15
CL	CL(68:2_FA19:0)	3	60	701.48	297.2	-10	-50	-15
CL	CL(68:2_FAcy19:0)	3	60	701.48	295.2	-10	-50	-15
CL	CL(68:1_FA14:0)	3	60	702.48	227.2	-10	-50	-15
CL	CL(68:1_FA15:0)	3	60	702.48	241.2	-10	-50	-15
CL	CL(68:1_FA16:0)	3	60	702.48	255.2	-10	-50	-15
CL	CL(68:1_FA16:1)	3	60	702.48	253.2	-10	-50	-15
CL	CL(68:1_FA17:0)	3	60	702.48	269.2	-10	-50	-15
CL	CL(68:1_FAcy17:0)	3	60	702.48	267.2	-10	-50	-15
CL	CL(68:1_FA18:0)	3	60	702.48	283.2	-10	-50	-15
CL	CL(68:1_FA18:1)	3	60	702.48	281.2	-10	-50	-15
CL	CL(68:1_FA19:0)	3	60	702.48	297.2	-10	-50	-15
CL	CL(68:1_FAcy19:0)	3	60	702.48	295.2	-10	-50	-15
CL	CL(69:3_FA14:0)	3	60	707.5	227.2	-10	-50	-15
CL	CL(69:3_FA15:0)	3	60	707.5	241.2	-10	-50	-15
CL	CL(69:3_FA16:0)	3	60	707.5	255.2	-10	-50	-15
CL	CL(69:3_FA16:1)	3	60	707.5	253.2	-10	-50	-15
CL	CL(69:3_FA17:0)	3	60	707.5	269.2	-10	-50	-15
CL	CL(69:3_FAcy17:0)	3	60	707.5	267.2	-10	-50	-15
CL	CL(69:3_FA18:0)	3	60	707.5	283.2	-10	-50	-15
CL	CL(69:3_FA18:1)	3	60	707.5	281.2	-10	-50	-15
CL	CL(69:3_FA19:0)	3	60	707.5	297.2	-10	-50	-15
CL	CL(69:3_FAcy19:0)	3	60	707.5	295.2	-10	-50	-15
CL	CL(69:2_FA14:0)	3	60	708.5	227.2	-10	-50	-15
CL	CL(69:2_FA15:0)	3	60	708.5	241.2	-10	-50	-15
CL	CL(69:2_FA16:0)	3	60	708.5	255.2	-10	-50	-15
CL	CL(69:2_FA16:1)	3	60	708.5	253.2	-10	-50	-15
CL	CL(69:2_FA17:0)	3	60	708.5	269.2	-10	-50	-15
CL	CL(69:2_FAcy17:0)	3	60	708.5	267.2	-10	-50	-15
CL	CL(69:2_FA18:0)	3	60	708.5	283.2	-10	-50	-15
CL	CL(69:2_FA18:1)	3	60	708.5	281.2	-10	-50	-15
CL	CL(69:2_FA19:0)	3	60	708.5	297.2	-10	-50	-15
CL	CL(69:2_FAcy19:0)	3	60	708.5	295.2	-10	-50	-15
CL	CL(70:2_FA14:0)	3	60	715.5	227.2	-10	-50	-15
CL	CL(70:2_FA15:0)	3	60	715.5	241.2	-10	-50	-15
CL	CL(70:2_FA16:0)	3	60	715.5	255.2	-10	-50	-15
CL	CL(70:2_FA16:1)	3	60	715.5	253.2	-10	-50	-15
CL	CL(70:2_FA17:0)	3	60	715.5	269.2	-10	-50	-15
CL	CL(70:2_FAcy17:0)	3	60	715.5	267.2	-10	-50	-15
CL	CL(70:2_FA18:0)	3	60	715.5	283.2	-10	-50	-15
CL	CL(70:2_FA18:1)	3	60	715.5	281.2	-10	-50	-15
CL	CL(70:2_FA19:0)	3	60	715.5	297.2	-10	-50	-15
CL	CL(70:2_FAcy19:0)	3	60	715.5	295.2	-10	-50	-15
CL	CL(70:3_FA14:0)	3	60	714.5	227.2	-10	-50	-15
CL	CL(70:3_FA15:0)	3	60	714.5	241.2	-10	-50	-15
CL	CL(70:3_FA16:0)	3	60	714.5	255.2	-10	-50	-15
CL	CL(70:3_FA16:1)	3	60	714.5	253.2	-10	-50	-15
CL	CL(70:3_FA17:0)	3	60	714.5	269.2	-10	-50	-15
CL	CL(70:3_FAcy17:0)	3	60	714.5	267.2	-10	-50	-15
CL	CL(70:3_FA18:0)	3	60	714.5	283.2	-10	-50	-15
CL	CL(70:3_FA18:1)	3	60	714.5	281.2	-10	-50	-15
CL	CL(70:3_FA19:0)	3	60	714.5	297.2	-10	-50	-15
CL	CL(70:3_FAcy19:0)	3	60	714.5	295.2	-10	-50	-15
CL	CL(70:4_FA14:0)	3	60	713.5	227.2	-10	-50	-15
CL	CL(70:4_FA15:0)	3	60	713.5	241.2	-10	-50	-15
CL	CL(70:4_FA16:0)	3	60	713.5	255.2	-10	-50	-15
CL	CL(70:4_FA16:1)	3	60	713.5	253.2	-10	-50	-15
CL	CL(70:4_FA17:0)	3	60	713.5	269.2	-10	-50	-15
CL	CL(70:4_FAcy17:0)	3	60	713.5	267.2	-10	-50	-15
CL	CL(70:4_FA18:0)	3	60	713.5	283.2	-10	-50	-15
CL	CL(70:4_FA18:1)	3	60	713.5	281.2	-10	-50	-15
CL	CL(70:4_FA19:0)	3	60	713.5	297.2	-10	-50	-15
CL	CL(70:4_FAcy19:0)	3	60	713.5	295.2	-10	-50	-15
CL	CL(72:4_FA18:1)_std	3	60	727.5	281.2	-10	-50	-15
